# Supplementary material for: Investigating the role of common cis-regulatory variants in modifying penetrance of putatively damaging, inherited variants in severe neurodevelopmental disorders
Source: Sci Rep. 2024 Apr 15;14:8708. doi: 10.1038/s41598-024-58894-y (PMC11018828; doi:10.1038/s41598-024-58894-y)
Supplement: Supplementary file 1 — Supplementary Information 1. [file 41598_2024_58894_MOESM1_ESM.xlsx]

## Sheet: Sheet1
ensembl_gene_id	gene	chr	b38_start	b38_end	beta	se	z	p	log_p	p.adj.fdr
ENSG00000170616	SCRT1	8	145554228	145559943	0.0827504	0.018963	4.36378	1.27835e-05	4.89335	0.100522
ENSG00000175575	PAAF1	11	73587744	73638790	-0.0828781	0.019556	-4.23799	2.25527e-05	4.6468	0.100522
ENSG00000148057	IDNK	9	86237964	86259045	-1.89443	0.452177	-4.18957	2.79481e-05	4.55365	0.100522
ENSG00000009413	REV3L	6	111620234	111804918	12.8081	3.11223	4.11541	3.86495e-05	4.41286	0.100522
ENSG00000143093	STRIP1	1	110574199	110617263	3.35842	0.829298	4.04971	5.12803e-05	4.29005	0.100522
ENSG00000186448	ZNF197	3	44626380	44689963	2.73239	0.676146	4.04112	5.31957e-05	4.27412	0.100522
ENSG00000157741	UBN2	7	138915102	138992982	-14.7153	3.7174	-3.95849	7.54252e-05	4.12248	0.122167
ENSG00000180287	PLD5	1	242246288	242687998	-6.93832	1.82274	-3.80654	0.000140925	3.85101	0.198856
ENSG00000188508	KRTDAP	19	35978226	35986460	0.790441	0.209377	3.77521	0.000159871	3.79623	0.198856
ENSG00000142687	KIAA0319L	1	35899091	36023551	-15.5525	4.16815	-3.73127	0.000190514	3.72007	0.198856
ENSG00000196345	ZKSCAN7	3	44596685	44624975	6.92767	1.85823	3.7281	0.000192928	3.71461	0.198856
ENSG00000139832	RAB20	13	111175417	111214080	31.4072	8.521	3.68585	0.000227937	3.64219	0.202749
ENSG00000111300	NAA25	12	112464500	112546826	-1.04304	0.283884	-3.67419	0.000238602	3.62233	0.202749
ENSG00000131381	ZFYVE20	3	15111580	15140670	-18.7422	5.12621	-3.65615	0.000256031	3.59171	0.202749
ENSG00000078804	TP53INP2	20	33292094	33301243	0.0700471	0.0192216	3.64419	0.000268234	3.57149	0.202749
ENSG00000175928	LRRN1	3	3841121	3889387	9.46308	2.65164	3.56876	0.000358671	3.4453	0.243713
ENSG00000267534	S1PR2	19	10334520	10341948	967.32	271.424	3.56388	0.000365419	3.43721	0.243713
ENSG00000163354	DCST2	1	154990996	155006257	-3.1295	0.882385	-3.54664	0.000390182	3.40873	0.245772
ENSG00000125991	ERGIC3	20	34129770	34145405	-0.169486	0.0487932	-3.47355	0.00051362	3.28936	0.306496
ENSG00000174652	ZNF266	19	9523272	9546254	-0.0935071	0.0271609	-3.44271	0.000575909	3.23965	0.326483
ENSG00000203667	COX20	1	244998624	245008359	-0.280604	0.0824694	-3.40253	0.000667653	3.17545	0.334334
ENSG00000112972	HMGCS1	5	43289497	43313614	-0.261296	0.0769635	-3.39506	0.000686128	3.16359	0.334334
ENSG00000204130	RUFY2	10	70100864	70167051	3.20496	0.945328	3.39031	0.000698135	3.15606	0.334334
ENSG00000107130	NCS1	9	132934857	132999583	0.517344	0.153082	3.37952	0.000726118	3.13899	0.334334
ENSG00000126934	MAP2K2	19	4090319	4124126	-0.855373	0.253417	-3.37536	0.000737197	3.13242	0.334334
ENSG00000244187	TMEM141	9	139685807	139687709	0.728396	0.217944	3.34212	0.00083141	3.08018	0.354951
ENSG00000126001	CEP250	20	34042985	34099804	0.354341	0.106329	3.33249	0.000860739	3.06513	0.354951
ENSG00000119242	CCDC92	12	124403207	124457378	-0.305798	0.0920922	-3.32056	0.000898373	3.04654	0.354951
ENSG00000164841	TMEM74	8	109619079	109799844	-3.65017	1.10364	-3.3074	0.000941676	3.0261	0.354951
ENSG00000175305	CCNE2	8	95891998	95908906	-140.462	42.6935	-3.29002	0.0010018	2.99922	0.354951
ENSG00000176406	RIMS2	8	104512976	105268322	-0.329442	0.10028	-3.28522	0.00101901	2.99182	0.354951
ENSG00000233932	CTXN2	15	48483736	48495953	3.69815	1.1258	3.2849	0.00102019	2.99132	0.354951
ENSG00000205143	ARID3C	9	34621376	34628104	-0.747744	0.227877	-3.28135	0.00103311	2.98585	0.354951
ENSG00000183309	ZNF623	8	144718183	144735900	0.593736	0.182135	3.25987	0.00111464	2.95286	0.371701
ENSG00000100412	ACO2	22	41865129	41924993	0.299365	0.0922846	3.24393	0.00117891	2.92852	0.379013
ENSG00000101181	MTG2	20	60758085	60778624	-0.377361	0.116539	-3.23807	0.00120343	2.91958	0.379013
ENSG00000114850	SSR3	3	156257929	156272973	2.19315	0.681902	3.21622	0.00129891	2.88642	0.398028
ENSG00000104177	MYEF2	15	48431625	48470714	3.8262	1.19469	3.20268	0.00136154	2.86597	0.40611
ENSG00000135148	TRAFD1	12	112563305	112591407	-3.07621	0.966365	-3.18328	0.00145619	2.83678	0.40611
ENSG00000133069	TMCC2	1	205197304	205242471	-0.366682	0.115705	-3.16911	0.00152905	2.81558	0.40611
ENSG00000136100	VPS36	13	52986737	53024763	1.71261	0.540828	3.16664	0.00154212	2.81188	0.40611
ENSG00000134247	PTGFRN	1	117452679	117532980	-4.07677	1.29346	-3.15184	0.00162246	2.78983	0.40611
ENSG00000151376	ME3	11	86152150	86383678	1.09877	0.349109	3.14737	0.00164748	2.78318	0.40611
ENSG00000181085	MAPK15	8	144798429	144804628	-2.4919	0.793521	-3.14031	0.0016877	2.7727	0.40611
ENSG00000149256	TENM4	11	78363876	79151992	1.04457	0.332983	3.137	0.00170685	2.7678	0.40611
ENSG00000116299	KIAA1324	1	109656301	109749401	0.966846	0.308393	3.13511	0.00171792	2.765	0.40611
ENSG00000173193	PARP14	3	122399465	122449687	-0.551002	0.17587	-3.133	0.00173028	2.76188	0.40611
ENSG00000187135	VSTM2B	19	30017406	30055386	-0.157122	0.0501642	-3.13216	0.00173528	2.76063	0.40611
ENSG00000182667	NTM	11	131240373	132206716	0.363	0.116018	3.12882	0.0017551	2.7557	0.40611
ENSG00000099800	TIMM13	19	2425622	2427892	0.170038	0.0545276	3.11839	0.00181843	2.7403	0.412347
ENSG00000204628	GNB2L1	5	180663909	180675096	-201.269	65.1364	-3.08996	0.00200187	2.69856	0.434562
ENSG00000106443	PHF14	7	11013499	11209250	2.36265	0.76647	3.08251	0.00205262	2.68769	0.434562
ENSG00000104529	EEF1D	8	144661867	144681711	6.59403	2.14263	3.07755	0.00208713	2.68045	0.434562
ENSG00000164346	NSA2	5	74062817	74072737	0.0148274	0.00482173	3.07512	0.00210415	2.67692	0.434562
ENSG00000161813	LARP4	12	50786166	50873787	11.8443	3.86038	3.06818	0.00215369	2.66682	0.434562
ENSG00000149679	CABLES2	20	60963688	60982341	1.15649	0.37736	3.06469	0.00217899	2.66174	0.434562
ENSG00000117475	BLZF1	1	169337208	169365778	3.81975	1.24669	3.0639	0.00218469	2.66061	0.434562
ENSG00000196419	XRCC6	22	42017123	42060044	5.87486	1.93658	3.03362	0.00241635	2.61684	0.457793
ENSG00000127588	GNG13	16	848041	850733	2.02361	0.668024	3.02924	0.0024517	2.61053	0.457793
ENSG00000176390	CRLF3	17	29096406	29151794	1.12714	0.372286	3.02761	0.00246495	2.60819	0.457793
ENSG00000221944	TIGD1	2	233412779	233415226	1.00165	0.331451	3.02202	0.00251095	2.60016	0.457793
ENSG00000171827	ZNF570	19	37958487	37976260	-16.8561	5.58357	-3.01888	0.00253712	2.59566	0.457793
ENSG00000188321	ZNF559	19	9434448	9461838	6.42853	2.13	3.01809	0.00254374	2.59453	0.457793
ENSG00000160191	PDE9A	21	44073746	44195619	104.84	34.865	3.00703	0.00263817	2.5787	0.467369
ENSG00000253309	SERPINE3	13	51909909	51938871	-123.266	41.1033	-2.99893	0.0027093	2.56714	0.472586
ENSG00000184672	RALYL	8	85095022	85834079	1.02262	0.34193	2.99074	0.00278299	2.55549	0.478084
ENSG00000250091	DNAH10OS	12	124410971	124419531	0.6293	0.211316	2.97801	0.0029013	2.53741	0.481694
ENSG00000073803	MAP3K13	3	185000729	185206885	-28.1302	9.48329	-2.96629	0.00301418	2.52083	0.481694
ENSG00000178917	ZNF852	3	44540462	44552128	-516.591	174.308	-2.96367	0.00303997	2.51713	0.481694
ENSG00000080007	DDX43	6	74104471	74127292	-13.1888	4.46913	-2.95108	0.00316663	2.4994	0.481694
ENSG00000180900	SCRIB	8	144873090	144897549	0.25146	0.0852143	2.95091	0.0031684	2.49916	0.481694
ENSG00000007001	UPP2	2	158733214	158992666	38.8665	13.1738	2.95029	0.00317475	2.49829	0.481694
ENSG00000142961	MOB3C	1	47073387	47082563	-2.07169	0.702686	-2.94824	0.0031959	2.49541	0.481694
ENSG00000214050	FBXO16	8	28205804	28347835	-1.66674	0.566618	-2.94156	0.00326564	2.48603	0.481694
ENSG00000025293	PHF20	20	34359896	34538303	12.126	4.1252	2.93949	0.00328754	2.48313	0.481694
ENSG00000145526	CDH18	5	19473060	20575982	-0.432291	0.147067	-2.93943	0.0032882	2.48304	0.481694
ENSG00000251692	PTX4	16	1535887	1538982	-106.025	36.1678	-2.93148	0.00337355	2.47191	0.481694
ENSG00000106305	AIMP2	7	6048876	6063465	-5.22341	1.78229	-2.93073	0.00338167	2.47087	0.481694
ENSG00000214078	CPNE1	20	34213953	34252878	0.0505661	0.0172696	2.92804	0.0034111	2.46711	0.481694
ENSG00000259803	SLC22A31	16	89262406	89268072	-0.179059	0.061186	-2.92648	0.00342827	2.46493	0.481694
ENSG00000178397	FAM220A	7	6369040	6388612	-0.327082	0.11188	-2.92351	0.00346113	2.46078	0.481694
ENSG00000109065	NAT9	17	72766686	72772506	-1.12805	0.386125	-2.92148	0.00348377	2.45795	0.481694
ENSG00000173404	INSM1	20	20348765	20351590	15.6164	5.38571	2.8996	0.00373635	2.42755	0.506714
ENSG00000169087	HSPBAP1	3	122458846	122512671	2.41986	0.834978	2.89812	0.0037541	2.42549	0.506714
ENSG00000082269	FAM135A	6	71122644	71270877	-4.34247	1.50145	-2.89218	0.00382575	2.41728	0.51031
ENSG00000104356	POP1	8	99129525	99172062	-4.25869	1.47604	-2.8852	0.00391163	2.40764	0.513283
ENSG00000144488	ESPNL	2	239008798	239041928	-13.6326	4.72857	-2.88304	0.00393858	2.40466	0.513283
ENSG00000244005	NFS1	20	34255977	34287281	-0.459377	0.159744	-2.87571	0.00403117	2.39457	0.515793
ENSG00000163840	DTX3L	3	122283085	122294050	35.3738	12.3068	2.87433	0.00404882	2.39267	0.515793
ENSG00000003056	M6PR	12	9092959	9102551	0.520343	0.181682	2.86403	0.00418285	2.37853	0.526175
ENSG00000101084	C20orf24	20	35234137	35240960	-0.515645	0.180233	-2.861	0.00422313	2.37437	0.526175
ENSG00000163344	PMVK	1	154897210	154909467	0.405514	0.142077	2.85418	0.00431483	2.36504	0.531755
ENSG00000134324	LPIN1	2	11817721	11967535	-0.125933	0.0444266	-2.83463	0.00458789	2.33839	0.559328
ENSG00000166111	SVOP	12	109304658	109459045	0.134354	0.0475378	2.82625	0.00470961	2.32702	0.563016
ENSG00000185345	PARK2	6	161768452	163148803	-576.529	204.029	-2.82572	0.00471745	2.32629	0.563016
ENSG00000128973	CLN6	15	68499330	68549549	0.370336	0.131406	2.81825	0.00482854	2.31618	0.570271
ENSG00000175105	ZNF654	3	88188254	88193815	-8.59414	3.05451	-2.81359	0.00489923	2.30987	0.572654
ENSG00000179837	RBM15B	3	51428731	51435330	1.89006	0.673377	2.80683	0.00500316	2.30076	0.573728
ENSG00000154655	L3MBTL4	18	5954705	6415236	-6.70751	2.39006	-2.80641	0.00500962	2.30019	0.573728
ENSG00000111271	ACAD10	12	112123857	112194903	-303.839	108.635	-2.79687	0.00515999	2.28735	0.574798
ENSG00000127328	RAB3IP	12	70132461	70216984	-3.68434	1.31733	-2.79681	0.00516091	2.28727	0.574798
ENSG00000122025	FLT3	13	28577411	28674729	0.284551	0.101764	2.79618	0.00517105	2.28642	0.574798
ENSG00000136108	CKAP2	13	53029564	53050763	-0.559613	0.20042	-2.79219	0.00523521	2.28107	0.57628
ENSG00000115762	PLEKHB2	2	131862420	132111282	-3.1825	1.14108	-2.78902	0.00528671	2.27681	0.576353
ENSG00000100749	VRK1	14	97263641	97398059	1.3484	0.484343	2.78398	0.00536966	2.27005	0.579821
ENSG00000156170	NDUFAF6	8	95907995	96128683	2.66366	0.959446	2.77625	0.00549898	2.25972	0.58082
ENSG00000066468	FGFR2	10	123237848	123357972	-0.85775	0.309394	-2.77236	0.00556522	2.25452	0.58082
ENSG00000198270	TMEM116	12	112369086	112450970	-0.635338	0.2292	-2.77198	0.00557159	2.25402	0.58082
ENSG00000174444	RPL4	15	66790355	66816870	-0.0734614	0.026527	-2.7693	0.00561769	2.25044	0.58082
ENSG00000167528	ZNF641	12	48733791	48745197	-0.456117	0.164912	-2.76582	0.00567802	2.2458	0.58082
ENSG00000138738	PRDM5	4	121606074	121844025	21.342	7.72145	2.76399	0.00570995	2.24337	0.58082
ENSG00000100403	ZC3H7B	22	41697526	41756151	-0.427559	0.154777	-2.76242	0.00573751	2.24128	0.58082
ENSG00000196642	RABL6	9	139702374	139735639	1.00187	0.363577	2.75559	0.00585871	2.2322	0.584516
ENSG00000196284	SUPT3H	6	44777054	45345690	-0.85661	0.311207	-2.75254	0.00591353	2.22815	0.584516
ENSG00000187715	KBTBD12	3	127634075	127706514	1.25506	0.456516	2.74922	0.0059737	2.22376	0.584516
ENSG00000167077	MEI1	22	42095503	42195460	2.52363	0.918062	2.74886	0.00598023	2.22328	0.584516
ENSG00000163491	NEK10	3	27151576	27410951	-58.3251	21.2844	-2.74027	0.00613882	2.21191	0.594889
ENSG00000181873	IBA57	1	228353516	228369958	-6.52649	2.38628	-2.73501	0.00623781	2.20497	0.598985
ENSG00000135838	NPL	1	182758428	182799519	-0.758796	0.277699	-2.73244	0.00628675	2.20157	0.598985
ENSG00000105738	SIPA1L3	19	38397868	38699012	-7.22045	2.64601	-2.7288	0.00635651	2.19678	0.600584
ENSG00000014216	CAPN1	11	64948037	64979477	3.68419	1.35183	2.72534	0.0064235	2.19223	0.601178
ENSG00000169826	CSGALNACT2	10	43633934	43680756	0.113659	0.0417399	2.72302	0.00646884	2.18917	0.601178
ENSG00000072422	RHOBTB1	10	62629196	62761198	3.6056	1.32617	2.71882	0.00655156	2.18365	0.603916
ENSG00000233198	RNF224	9	140122018	140124090	-5.89276	2.17839	-2.70509	0.00682851	2.16567	0.614993
ENSG00000115145	STAM2	2	152973315	153032506	-1.64409	0.609653	-2.69676	0.00700182	2.15479	0.614993
ENSG00000134884	ARGLU1	13	107194021	107220512	0.556176	0.206344	2.69538	0.00703086	2.15299	0.614993
ENSG00000116560	SFPQ	1	35641979	35658749	4.87994	1.81118	2.69434	0.00705284	2.15164	0.614993
ENSG00000139132	FGD4	12	32552463	32798984	43.3597	16.1183	2.6901	0.00714314	2.14611	0.614993
ENSG00000171791	BCL2	18	60790579	60987361	0.553907	0.205961	2.68938	0.00715855	2.14518	0.614993
ENSG00000198690	FAN1	15	31196055	31235311	-1.22163	0.454654	-2.68694	0.00721101	2.142	0.614993
ENSG00000154678	PDE1C	7	31790793	32338941	-28.8502	10.7447	-2.68507	0.00725145	2.13957	0.614993
ENSG00000079277	MKNK1	1	47023090	47082515	-0.300344	0.111961	-2.68257	0.0073058	2.13633	0.614993
ENSG00000120925	RNF170	8	42704780	42752433	-1.32985	0.496143	-2.68038	0.00735386	2.13348	0.614993
ENSG00000138496	PARP9	3	122246771	122283424	1.6844	0.628443	2.68027	0.00735631	2.13334	0.614993
ENSG00000100983	GSS	20	33516236	33543620	-0.323857	0.121171	-2.67273	0.00752362	2.12357	0.614993
ENSG00000112983	BRD8	5	137475455	137514675	-4.6886	1.75432	-2.6726	0.00752668	2.1234	0.614993
ENSG00000109576	AADAT	4	170981373	171012850	0.411985	0.154255	2.67081	0.00756688	2.12108	0.614993
ENSG00000130254	SAFB2	19	5587010	5624057	25.032	9.37291	2.67068	0.00756984	2.12091	0.614993
ENSG00000047936	ROS1	6	117609463	117747018	-2.71298	1.01598	-2.6703	0.00757833	2.12043	0.614993
ENSG00000100078	PLA2G3	22	31530795	31536593	154.832	57.9978	2.66961	0.00759385	2.11954	0.614993
ENSG00000165795	NDRG2	14	21484922	21539031	-0.120833	0.0453636	-2.66365	0.00772991	2.11183	0.619848
ENSG00000243811	APOBEC3D	22	39410368	39429281	-4438.25	1667.13	-2.6622	0.00776314	2.10996	0.619848
ENSG00000166260	COX11	17	53029263	53046146	-0.102511	0.0386877	-2.6497	0.00805634	2.09386	0.630317
ENSG00000100991	TRPC4AP	20	33590207	33680674	0.20179	0.0761571	2.64966	0.00805738	2.09381	0.630317
ENSG00000111321	LTBR	12	6484211	6500733	0.32693	0.123393	2.6495	0.00806103	2.09361	0.630317
ENSG00000006468	ETV1	7	13930853	14031050	3.04349	1.1502	2.64604	0.00814391	2.08917	0.632436
ENSG00000166343	MSS51	10	75183339	75193319	-15.5083	5.87982	-2.63755	0.00835074	2.07827	0.644087
ENSG00000179526	SHARPIN	8	145153536	145163027	0.355222	0.134951	2.63223	0.00848273	2.07146	0.649846
ENSG00000185522	C11orf35	11	554855	560779	63.6715	24.2551	2.62508	0.0086629	2.06234	0.659195
ENSG00000131016	AKAP12	6	151561134	151679692	-0.57605	0.220067	-2.61761	0.00885485	2.05282	0.660967
ENSG00000162670	BRINP3	1	190066792	190446759	-0.904146	0.345427	-2.61748	0.00885826	2.05265	0.660967
ENSG00000103852	TTC23	15	99676528	99791428	-0.935013	0.357482	-2.61555	0.00890839	2.0502	0.660967
ENSG00000135636	DYSF	2	71680852	71913898	1.175	0.449811	2.61221	0.00899596	2.04595	0.660967
ENSG00000143493	INTS7	1	212113741	212208884	-2.91849	1.11783	-2.61084	0.00903198	2.04422	0.660967
ENSG00000130813	C19orf66	19	10196798	10203928	0.534707	0.205144	2.6065	0.00914735	2.0387	0.660967
ENSG00000111275	ALDH2	12	112204691	112247782	0.0334058	0.0128273	2.60427	0.00920703	2.03588	0.660967
ENSG00000167964	RAB26	16	2190804	2204166	0.198306	0.0763887	2.59601	0.00943133	2.02543	0.660967
ENSG00000108587	GOSR1	17	28804380	28854610	-0.915489	0.352959	-2.59375	0.00949348	2.02257	0.660967
ENSG00000173221	GLRX	5	95087023	95158709	-1.03097	0.39759	-2.59306	0.00951271	2.0217	0.660967
ENSG00000035403	VCL	10	75757872	75879918	-3.30322	1.27398	-2.59284	0.00951865	2.02142	0.660967
ENSG00000151773	CCDC122	13	44398045	44453827	9.3236	3.59864	2.59087	0.00957339	2.01893	0.660967
ENSG00000139998	RAB15	14	65412532	65439494	-0.616854	0.238262	-2.58897	0.00962623	2.01654	0.660967
ENSG00000205090	TMEM240	1	1470554	1475833	0.521011	0.201311	2.58809	0.00965085	2.01543	0.660967
ENSG00000164619	BMPER	7	33944523	34195484	35.2296	13.6131	2.58792	0.00965573	2.01521	0.660967
ENSG00000169964	TMEM42	3	44903361	44907162	1.45756	0.563222	2.5879	0.00965626	2.01519	0.660967
ENSG00000157554	ERG	21	39751949	40033704	-2.76612	1.06924	-2.58699	0.00968194	2.01404	0.660967
ENSG00000164794	KCNV1	8	110975874	110988076	-0.115151	0.0445444	-2.58508	0.00973553	2.01164	0.660967
ENSG00000176236	C10orf111	10	15137384	15139318	7.96522	3.09	2.57774	0.00994486	2.0024	0.665053
ENSG00000132128	LRRC41	1	46726868	46769280	-8.85661	3.4364	-2.5773	0.00995765	2.00184	0.665053
ENSG00000213463	SYNJ2BP	14	70838148	70883778	-6.52024	2.5304	-2.57676	0.00997307	2.00117	0.665053
ENSG00000107833	NPM3	10	103541082	103543170	1.27284	0.494347	2.57478	0.0100303	1.99868	0.665053
ENSG00000197070	ARRDC1	9	140500106	140509812	5.28682	2.05992	2.56652	0.0102724	1.98833	0.673604
ENSG00000006042	TMEM98	17	31254928	31272124	0.174509	0.0679996	2.56633	0.0102781	1.98809	0.673604
ENSG00000154493	C10orf90	10	128113566	128359079	-0.631526	0.246794	-2.55892	0.0104998	1.97882	0.684177
ENSG00000149346	SLX4IP	20	10415951	10617477	48.2815	18.9001	2.55457	0.0106319	1.97339	0.688671
ENSG00000169840	GSX1	13	28366780	28368905	1.19157	0.466796	2.55266	0.0106903	1.97101	0.688671
ENSG00000135314	KHDC1	6	73951037	74020088	-1.30899	0.514265	-2.54535	0.0109168	1.96191	0.699289
ENSG00000226124	FTCDNL1	2	200625267	200715896	-0.340887	0.134055	-2.54288	0.0109942	1.95883	0.700296
ENSG00000125733	TRIP10	19	6737936	6751537	-0.631016	0.248669	-2.53758	0.0111623	1.95225	0.707026
ENSG00000166394	CYB5R2	11	7686331	7698453	0.902067	0.355821	2.53517	0.0112391	1.94927	0.707941
ENSG00000121481	RNF2	1	185014496	185071740	23.6293	9.33486	2.53129	0.0113643	1.94446	0.709039
ENSG00000219607	PPP1R3G	6	5085720	5087455	-0.3056	0.120754	-2.53076	0.0113816	1.94379	0.709039
ENSG00000198363	ASPH	8	62413116	62627155	3.86592	1.52937	2.52779	0.0114783	1.94012	0.710278
ENSG00000197928	ZNF677	19	53731577	53758151	-65.4672	25.9142	-2.52631	0.0115268	1.93829	0.710278
ENSG00000163040	CCDC74A	2	132285248	132291239	-0.676129	0.267935	-2.52348	0.0116199	1.9348	0.712144
ENSG00000183474	GTF2H2C	5	68856035	68890550	-0.743461	0.295374	-2.51701	0.0118354	1.92682	0.712811
ENSG00000189376	C8orf76	8	124232196	124253638	10.2777	4.08746	2.51446	0.0119215	1.92367	0.712811
ENSG00000140067	FAM181A	14	94385240	94395954	5.38461	2.14208	2.51373	0.0119461	1.92277	0.712811
ENSG00000174775	HRAS	11	532242	537287	0.0659663	0.0262473	2.51327	0.0119619	1.9222	0.712811
ENSG00000153956	CACNA2D1	7	81575760	82073114	-13.3497	5.31203	-2.5131	0.0119675	1.922	0.712811
ENSG00000095015	MAP3K1	5	56111401	56191979	12.6126	5.0241	2.51041	0.012059	1.91869	0.712811
ENSG00000138768	USO1	4	76649777	76735382	-1.44865	0.577527	-2.50836	0.0121291	1.91617	0.712811
ENSG00000124786	SLC35B3	6	8413301	8435794	3.44084	1.37182	2.50823	0.0121338	1.916	0.712811
ENSG00000148660	CAMK2G	10	75572259	75634343	0.471125	0.18826	2.50252	0.0123313	1.90899	0.719012
ENSG00000182256	GABRG3	15	27216429	27778373	64.7788	25.9117	2.49999	0.0124197	1.90589	0.719012
ENSG00000244462	RBM12	20	34236847	34252878	-1.06631	0.426575	-2.49971	0.0124296	1.90554	0.719012
ENSG00000117151	CTBS	1	85015289	85040163	-11.5776	4.65511	-2.48709	0.0128795	1.8901	0.734514
ENSG00000164385	C6orf195	6	2622147	2634837	-3.1394	1.26254	-2.48658	0.0128978	1.88948	0.734514
ENSG00000112053	SLC26A8	6	35911291	35992645	-0.743881	0.299212	-2.48614	0.0129138	1.88894	0.734514
ENSG00000167526	RPL13	16	89627065	89630950	-0.029057	0.0116969	-2.48417	0.0129855	1.88654	0.734514
ENSG00000146535	GNA12	7	2767746	2883958	-0.0894549	0.0360243	-2.48318	0.0130215	1.88534	0.734514
ENSG00000134215	VAV3	1	108113782	108507766	-1476.04	594.872	-2.48127	0.0130914	1.88301	0.734806
ENSG00000070367	EXOC5	14	57670518	57735726	6.81737	2.75319	2.47617	0.0132799	1.8768	0.737377
ENSG00000169258	GPRIN1	5	176022803	176037134	-1.38948	0.561454	-2.47478	0.0133319	1.87511	0.737377
ENSG00000101224	CDC25B	20	3767578	3786762	-0.577005	0.233359	-2.4726	0.0134133	1.87246	0.737377
ENSG00000122958	VPS26A	10	70883268	70932617	3.58308	1.44918	2.47248	0.0134178	1.87232	0.737377
ENSG00000182400	TRAPPC6B	14	39617015	39639736	0.150387	0.0608537	2.4713	0.0134624	1.87088	0.737377
ENSG00000117525	F3	1	94994781	95007356	0.40793	0.165439	2.46574	0.0136729	1.86414	0.745306
ENSG00000204099	NEU4	2	242749920	242758739	2.61941	1.06396	2.46195	0.0138184	1.85954	0.747298
ENSG00000068784	SRBD1	2	45615819	45839304	-2.89817	1.18024	-2.45558	0.0140658	1.85184	0.747298
ENSG00000180257	ZNF816	19	53430388	53466164	4.12474	1.68088	2.45392	0.014131	1.84983	0.747298
ENSG00000162910	MRPL55	1	228294380	228297013	-0.189766	0.0773558	-2.45316	0.0141606	1.84892	0.747298
ENSG00000132436	FIGNL1	7	50511831	50518088	-0.36255	0.147821	-2.45263	0.0141814	1.84828	0.747298
ENSG00000152942	RAD17	5	68665120	68710628	-0.481644	0.196422	-2.45208	0.0142032	1.84761	0.747298
ENSG00000065057	NTHL1	16	2089816	2097867	-1.2985	0.529588	-2.45191	0.0142101	1.8474	0.747298
ENSG00000197694	SPTAN1	9	131314866	131395941	-0.340598	0.13895	-2.45123	0.0142368	1.84659	0.747298
ENSG00000271303	SRXN1	20	627259	634014	0.455142	0.185863	2.44881	0.0143331	1.84366	0.74853
ENSG00000198060	2023-03-05	10	94050920	94113721	-1.84496	0.753871	-2.44732	0.0143923	1.84187	0.74853
ENSG00000154133	ROBO4	11	124753587	124768396	-0.459478	0.188348	-2.43951	0.0147072	1.83247	0.757852
ENSG00000055118	KCNH2	7	150642049	150675403	-1.28121	0.525781	-2.43678	0.0148188	1.82919	0.757852
ENSG00000183155	RABIF	1	202848085	202858263	-1.03172	0.423603	-2.43558	0.014868	1.82775	0.757852
ENSG00000111554	MDM1	12	68666223	68726161	4.51002	1.85259	2.43443	0.0149151	1.82637	0.757852
ENSG00000169499	PLEKHA2	8	38758753	38831428	0.853698	0.351039	2.43192	0.0150191	1.82336	0.757852
ENSG00000129194	SOX15	17	7491496	7493488	-0.496018	0.203972	-2.43179	0.0150244	1.8232	0.757852
ENSG00000204237	OXLD1	17	79632066	79633665	-5.73698	2.35951	-2.43143	0.0150394	1.82277	0.757852
ENSG00000243317	C7orf73	7	135347244	135378166	0.211618	0.0871713	2.42761	0.0151985	1.8182	0.762228
ENSG00000174238	PITPNA	17	1421012	1466110	0.454805	0.187472	2.42599	0.0152666	1.81626	0.762228
ENSG00000188086	PRSS45	3	46783582	46854048	-4.94655	2.0402	-2.42454	0.0153279	1.81452	0.762228
ENSG00000103061	SLC7A6OS	16	68318406	68344849	18.4035	7.60639	2.41948	0.0155429	1.80847	0.766212
ENSG00000139946	PELI2	14	56584532	56768244	300.531	124.305	2.4177	0.0156191	1.80634	0.766212
ENSG00000184254	ALDH1A3	15	101417919	101456831	-16.9824	7.02429	-2.41766	0.0156205	1.80631	0.766212
ENSG00000188501	LCTL	15	66839517	66858317	-17.6478	7.30359	-2.41632	0.0156784	1.8047	0.766212
ENSG00000213199	ASIC3	7	150745379	150749843	-0.297052	0.123136	-2.41239	0.0158485	1.80001	0.767426
ENSG00000115616	SLC9A2	2	103236166	103327777	-2.08057	0.862795	-2.41144	0.0158899	1.79888	0.767426
ENSG00000130477	UNC13A	19	17712137	17799401	0.421255	0.174718	2.41106	0.0159063	1.79843	0.767426
ENSG00000133393	FOPNL	16	15959577	15982482	0.605965	0.251555	2.40888	0.0160017	1.79583	0.768501
ENSG00000240857	RDH14	2	18735989	18741946	2.45076	1.01801	2.4074	0.0160667	1.79407	0.768501
ENSG00000131386	GALNT15	3	16216156	16273499	-60.5529	25.1806	-2.40474	0.016184	1.79092	0.768501
ENSG00000052802	MSMO1	4	166248775	166264312	-0.331531	0.137886	-2.40439	0.0161997	1.79049	0.768501
ENSG00000170382	LRRN2	1	204586298	204654861	-0.235959	0.0982055	-2.40271	0.0162742	1.7885	0.768818
ENSG00000088038	CNOT3	19	54641444	54659419	-1.18817	0.495155	-2.3996	0.0164132	1.78481	0.772168
ENSG00000119689	DLST	14	75348594	75370448	1.18088	0.493678	2.392	0.0167567	1.77581	0.772992
ENSG00000168090	COPS6	7	99686577	99689823	-1.09748	0.459106	-2.39046	0.0168272	1.77399	0.772992
ENSG00000058085	LAMC2	1	183155373	183214035	-4.59545	1.92386	-2.38866	0.0169097	1.77186	0.772992
ENSG00000174132	FAM174A	5	99871009	99922445	1.08015	0.452357	2.38782	0.0169486	1.77087	0.772992
ENSG00000075213	SEMA3A	7	83585093	84122040	5.01662	2.10144	2.38723	0.0169761	1.77016	0.772992
ENSG00000171928	TVP23B	17	18684308	18710027	0.679817	0.284809	2.38692	0.0169902	1.7698	0.772992
ENSG00000112096	SOD2	6	160090089	160183561	-0.455804	0.191055	-2.38573	0.0170453	1.76839	0.772992
ENSG00000101464	PIGU	20	33148346	33264910	-0.850997	0.357522	-2.38026	0.0173002	1.76195	0.772992
ENSG00000142552	RCN3	19	50030875	50050219	18.9614	7.97331	2.3781	0.017402	1.7594	0.772992
ENSG00000182263	FIGN	2	164449906	164592522	9.76119	4.10485	2.37796	0.0174086	1.75924	0.772992
ENSG00000109929	SC5D	11	121163162	121179403	15.8698	6.6784	2.37628	0.0174882	1.75726	0.772992
ENSG00000148719	DNAJB12	10	74092588	74114988	-1.17748	0.495516	-2.37627	0.0174888	1.75724	0.772992
ENSG00000171503	ETFDH	4	159593277	159630775	-0.627787	0.264311	-2.37518	0.0175405	1.75596	0.772992
ENSG00000167874	TMEM88	17	7758383	7759417	-2.12581	0.895345	-2.37429	0.0175828	1.75491	0.772992
ENSG00000139323	POC1B	12	89813495	89919801	2.41705	1.01968	2.37039	0.0177691	1.75033	0.772992
ENSG00000102781	KATNAL1	13	30776767	30881621	1.82421	0.769748	2.36987	0.0177942	1.74972	0.772992
ENSG00000163399	ATP1A1	1	116915290	116952883	-0.0911718	0.0384783	-2.36944	0.0178152	1.74921	0.772992
ENSG00000143537	ADAM15	1	155023042	155035252	0.367864	0.155485	2.36591	0.0179858	1.74507	0.772992
ENSG00000106236	NPTX2	7	98246609	98259180	0.206617	0.0873668	2.36494	0.018033	1.74393	0.772992
ENSG00000178860	MSC	8	72753784	72756703	-6.63107	2.80471	-2.36426	0.0180661	1.74313	0.772992
ENSG00000170088	TMEM192	4	165995574	166129701	-4.28758	1.81361	-2.36411	0.0180734	1.74296	0.772992
ENSG00000033800	PIAS1	15	68346517	68483096	-2.96724	1.25525	-2.36385	0.0180861	1.74266	0.772992
ENSG00000164713	BRI3	7	97881691	97937162	-0.285756	0.120907	-2.36344	0.018106	1.74218	0.772992
ENSG00000146426	TIAM2	6	155153831	155578857	-0.718829	0.304667	-2.35939	0.0183048	1.73744	0.772992
ENSG00000164651	SP8	7	20823906	20826505	6.75179	2.86228	2.35888	0.0183302	1.73683	0.772992
ENSG00000108961	RANGRF	17	8191815	8193410	-1.76372	0.748422	-2.35658	0.0184439	1.73415	0.772992
ENSG00000053524	MCF2L2	3	182895831	183146566	0.0667079	0.0283246	2.35512	0.0185166	1.73244	0.772992
ENSG00000148158	SNX30	9	115513118	115643951	-149.724	63.5756	-2.35505	0.0185201	1.73236	0.772992
ENSG00000139780	METTL21C	13	103338094	103346854	-0.194291	0.0825085	-2.3548	0.0185325	1.73207	0.772992
ENSG00000182240	BACE2	21	42539728	42654445	1.28233	0.544573	2.35475	0.0185354	1.732	0.772992
ENSG00000116698	SMG7	1	183441351	183567381	0.403	0.171156	2.35457	0.0185442	1.73179	0.772992
ENSG00000162913	C1orf145	1	228391207	228401365	-1.03905	0.441932	-2.35114	0.0187157	1.72779	0.777286
ENSG00000136643	RPS6KC1	1	213224589	213448116	1.16719	0.496984	2.34854	0.0188471	1.72475	0.778018
ENSG00000170310	STX8	17	9153788	9479908	0.731782	0.312089	2.34478	0.0190381	1.72038	0.778018
ENSG00000183891	TTC32	2	20096404	20101747	-0.173806	0.074238	-2.3412	0.0192221	1.7162	0.778018
ENSG00000143590	EFNA3	1	155036224	155060014	0.168644	0.0720578	2.3404	0.0192632	1.71527	0.778018
ENSG00000251246	EFNA3	1	155036224	155059283	0.168644	0.0720578	2.3404	0.0192632	1.71527	0.778018
ENSG00000139971	C14orf37	14	58466453	58764857	-3.05005	1.30345	-2.33997	0.0192852	1.71478	0.778018
ENSG00000109063	MYH3	17	10531843	10560626	2.52976	1.08111	2.33997	0.0192853	1.71477	0.778018
ENSG00000181781	ODF3L2	19	463346	474983	-11.1675	4.77436	-2.33906	0.0193321	1.71372	0.778018
ENSG00000101445	PPP1R16B	20	37434348	37551667	-0.321204	0.137343	-2.3387	0.0193509	1.7133	0.778018
ENSG00000125450	NUP85	17	73201754	73231853	-0.243231	0.104063	-2.33734	0.0194215	1.71172	0.778097
ENSG00000130684	ZNF337	20	25654851	25677477	-0.326547	0.140133	-2.33026	0.0197924	1.7035	0.790163
ENSG00000074317	SNCB	5	176047085	176057530	-0.010441	0.00448401	-2.3285	0.0198855	1.70146	0.790404
ENSG00000169676	DRD5	4	9783258	9785632	-1.46356	0.62881	-2.32752	0.0199379	1.70032	0.790404
ENSG00000089091	DZANK1	20	18364011	18447925	2.6792	1.15226	2.32517	0.0200628	1.69761	0.792586
ENSG00000165997	ARL5B	10	18948334	18970568	2.34759	1.01258	2.31843	0.020426	1.68982	0.7972
ENSG00000189043	NDUFA4	7	10971578	10979883	0.0833615	0.0359616	2.31807	0.0204454	1.6894	0.7972
ENSG00000167693	NXN	17	702553	883010	7.69944	3.32373	2.31651	0.0205306	1.6876	0.7972
ENSG00000164949	GEM	8	95261481	95274578	1.72632	0.746246	2.31333	0.0207044	1.68394	0.7972
ENSG00000113593	PPWD1	5	64859063	64883376	0.125509	0.0542569	2.31324	0.0207095	1.68383	0.7972
ENSG00000021762	OSBPL5	11	3108346	3187969	0.588626	0.254581	2.31213	0.0207705	1.68255	0.7972
ENSG00000198382	UVRAG	11	75526212	75854239	-17.6676	7.64274	-2.31168	0.0207952	1.68204	0.7972
ENSG00000175793	SFN	1	27189633	27190947	0.200817	0.0869543	2.30945	0.0209184	1.67947	0.7972
ENSG00000171109	MFN1	3	179065480	179112719	-0.356984	0.154595	-2.30916	0.0209346	1.67913	0.7972
ENSG00000106330	MOSPD3	7	100209725	100213007	-0.465869	0.201759	-2.30904	0.0209411	1.679	0.7972
ENSG00000156110	ADK	10	75910960	76469061	-5.59175	2.42283	-2.30794	0.0210022	1.67773	0.7972
ENSG00000180660	MAB21L1	13	36047926	36050832	2.15067	0.932554	2.30622	0.0210984	1.67575	0.7972
ENSG00000138398	PPIG	2	170440850	170497916	2.75225	1.19427	2.30455	0.0211919	1.67383	0.7972
ENSG00000196431	CRYBA4	22	27017928	27026636	24.501	10.638	2.30317	0.0212693	1.67225	0.7972
ENSG00000128274	A4GALT	22	43088127	43117304	0.68712	0.298526	2.30171	0.0213515	1.67057	0.7972
ENSG00000174405	LIG4	13	108859787	108870716	-4.2151	1.83281	-2.2998	0.0214598	1.66837	0.7972
ENSG00000128791	TWSG1	18	9334765	9402418	-0.642697	0.27951	-2.29937	0.0214839	1.66789	0.7972
ENSG00000167363	FN3K	17	80693451	80709073	1.91539	0.833998	2.29664	0.0216395	1.66475	0.7972
ENSG00000167552	TUBA1A	12	49578579	49583107	-0.00752565	0.00327761	-2.29608	0.0216714	1.66411	0.7972
ENSG00000112333	NR2E1	6	108487262	108510013	0.197789	0.0862255	2.29386	0.0217986	1.66157	0.7972
ENSG00000225697	SLC26A6	3	48663156	48672926	2.72211	1.1871	2.29309	0.0218431	1.66069	0.7972
ENSG00000134108	ARL8B	3	5163905	5222596	-0.0938105	0.0409394	-2.29145	0.0219375	1.65881	0.7972
ENSG00000183160	TMEM119	12	108983622	108992096	6.0343	2.63453	2.29047	0.0219942	1.65769	0.7972
ENSG00000136280	CCM2	7	45039074	45116068	0.522717	0.228589	2.28671	0.0222125	1.6534	0.7972
ENSG00000038274	MAT2B	5	162930120	162946342	-11.7949	5.15804	-2.2867	0.0222132	1.65339	0.7972
ENSG00000143466	IKBKE	1	206643791	206670223	2.53989	1.11175	2.28458	0.0223374	1.65097	0.7972
ENSG00000106868	SUSD1	9	114803065	114937688	-0.34077	0.149281	-2.28274	0.0224455	1.64887	0.7972
ENSG00000148153	INIP	9	115446206	115480516	46.3593	20.3174	2.28175	0.0225039	1.64774	0.7972
ENSG00000010017	RANBP9	6	13621730	13711796	-10.4929	4.60184	-2.28015	0.0225986	1.64592	0.7972
ENSG00000097021	ACOT7	1	6324329	6454451	0.169484	0.0743615	2.27919	0.0226559	1.64482	0.7972
ENSG00000197140	ADAM32	8	38964509	39142430	2.66229	1.16823	2.27891	0.0226723	1.64451	0.7972
ENSG00000186446	ZNF501	3	44771088	44778575	1.32242	0.581053	2.2759	0.0228522	1.64107	0.7972
ENSG00000157445	CACNA2D3	3	54156574	55108584	0.491525	0.21597	2.27589	0.0228527	1.64106	0.7972
ENSG00000156381	ANKRD9	14	102973179	102976136	0.432292	0.189946	2.27587	0.0228539	1.64104	0.7972
ENSG00000171148	TADA3	3	9821544	9834695	-0.520257	0.228626	-2.27558	0.0228711	1.64071	0.7972
ENSG00000170540	ARL6IP1	16	18802991	18813000	-0.0340015	0.0149438	-2.27528	0.0228889	1.64038	0.7972
ENSG00000104880	ARHGEF18	19	7459999	7537363	-2.86203	1.25837	-2.27439	0.0229424	1.63936	0.7972
ENSG00000149262	INTS4	11	77589766	77705724	-3.46488	1.52415	-2.27332	0.0230068	1.63814	0.7972
ENSG00000105518	TMEM205	19	11453452	11457194	10.2362	4.50506	2.27216	0.023077	1.63682	0.7972
ENSG00000100129	EIF3L	22	38244875	38285414	-161.514	71.1307	-2.27067	0.0231671	1.63513	0.7972
ENSG00000174705	SH3PXD2B	5	171752185	171881527	-1.66248	0.732784	-2.26872	0.0232855	1.63291	0.7972
ENSG00000132623	ANKEF1	20	9966774	10037410	-20.1091	8.8659	-2.26814	0.023321	1.63225	0.7972
ENSG00000125895	TMEM74B	20	1161205	1166059	0.359249	0.158674	2.26407	0.0235698	1.62764	0.7972
ENSG00000107036	KIAA1432	9	5629025	5776557	-210.344	92.9455	-2.26309	0.0236302	1.62653	0.7972
ENSG00000198478	SH3BGRL2	6	80341000	80413372	-0.327861	0.14493	-2.26221	0.0236845	1.62554	0.7972
ENSG00000172137	CALB2	16	71392616	71424341	-0.382717	0.169203	-2.26188	0.0237047	1.62516	0.7972
ENSG00000168118	RAB4A	1	229406822	229441641	-3.60162	1.59285	-2.26112	0.0237517	1.62431	0.7972
ENSG00000125458	NT5C	17	73126320	73127890	-0.47125	0.208518	-2.26	0.0238212	1.62304	0.7972
ENSG00000134987	WDR36	5	110427414	110466200	1.17871	0.521919	2.25842	0.0239194	1.62125	0.7972
ENSG00000126456	IRF3	19	50162826	50169132	1.46567	0.649108	2.25797	0.0239474	1.62074	0.7972
ENSG00000100889	PCK2	14	24563262	24579807	-1.00778	0.447139	-2.25385	0.0242059	1.61608	0.7972
ENSG00000185721	DRG1	22	31795509	31924726	-0.632027	0.280522	-2.25304	0.0242569	1.61517	0.7972
ENSG00000175048	ZDHHC14	6	157802165	158099178	-0.666334	0.295882	-2.25202	0.0243208	1.61402	0.7972
ENSG00000129673	AANAT	17	74449433	74466199	2.12256	0.943046	2.25075	0.0244016	1.61258	0.7972
ENSG00000120832	MTERFD3	12	107371069	107380944	-3.1369	1.39616	-2.24681	0.0246524	1.60814	0.7972
ENSG00000167700	MFSD3	8	145734457	145736596	1.01981	0.453964	2.24646	0.0246745	1.60775	0.7972
ENSG00000172995	ARPP21	3	35680437	35835988	1.01992	0.454413	2.24448	0.0248012	1.60553	0.7972
ENSG00000135677	GNS	12	65107225	65153227	17.1348	7.63543	2.24411	0.0248251	1.60511	0.7972
ENSG00000124613	ZNF391	6	27342394	27371683	-0.512217	0.228505	-2.2416	0.0249875	1.60228	0.7972
ENSG00000196329	GIMAP5	7	150419341	150447121	3.79119	1.69192	2.24076	0.0250418	1.60133	0.7972
ENSG00000205279	CTXN3	5	126984736	126994322	-0.0255411	0.0114025	-2.23996	0.0250935	1.60044	0.7972
ENSG00000109445	ZNF330	4	142142041	142155851	8.16105	3.64425	2.23943	0.0251277	1.59985	0.7972
ENSG00000121101	TEX14	17	56634039	56769416	150.478	67.1985	2.2393	0.0251362	1.5997	0.7972
ENSG00000169519	METTL15	11	28129795	28355054	14.8891	6.65235	2.23816	0.0252104	1.59842	0.7972
ENSG00000164296	TIGD6	5	149372681	149380730	-2.34011	1.0472	-2.23464	0.0254409	1.59447	0.7972
ENSG00000173531	MST1	3	49721380	49726934	1.41991	0.635449	2.2345	0.0254499	1.59431	0.7972
ENSG00000137713	PPP2R1B	11	111597632	111637151	-0.389472	0.174303	-2.23445	0.0254532	1.59426	0.7972
ENSG00000181852	RNF41	12	56598285	56615717	1.27719	0.571634	2.23428	0.0254646	1.59406	0.7972
ENSG00000174804	FZD4	11	86656721	86666433	-5.02105	2.24979	-2.23178	0.0256293	1.59126	0.7972
ENSG00000169248	CXCL11	4	76954835	76962568	-49.3744	22.1485	-2.22924	0.025798	1.58841	0.7972
ENSG00000130948	HSD17B3	9	98997588	99064434	-0.569799	0.255645	-2.22887	0.0258226	1.588	0.7972
ENSG00000272781	MDGA2	14	47311134	48143999	39.3795	17.668	2.22885	0.0258236	1.58798	0.7972
ENSG00000139915	MDGA2	14	47308826	48144157	39.3795	17.668	2.22885	0.0258236	1.58798	0.7972
ENSG00000163900	TMEM41A	3	185194284	185216845	-7.5428	3.38467	-2.22852	0.0258461	1.58761	0.7972
ENSG00000177054	ZDHHC13	11	19138646	19197969	0.823623	0.369607	2.22838	0.0258554	1.58745	0.7972
ENSG00000165125	TRPV6	7	142568956	142583507	6.90979	3.10254	2.22714	0.0259381	1.58606	0.7972
ENSG00000187416	LHFPL3	7	103969104	104549001	4.10996	1.84552	2.22699	0.0259478	1.5859	0.7972
ENSG00000101439	CST3	20	23608534	23619110	0.00981289	0.00440865	2.22583	0.0260258	1.5846	0.7972
ENSG00000006194	ZNF263	16	3313743	3351401	-2.02665	0.91083	-2.22506	0.026077	1.58374	0.7972
ENSG00000132003	ZSWIM4	19	13906274	13943044	-6.98982	3.14149	-2.225	0.0260811	1.58367	0.7972
ENSG00000065833	ME1	6	83920108	84140797	2.42246	1.08896	2.22456	0.026111	1.58318	0.7972
ENSG00000142765	SYTL1	1	27668513	27680421	19.4885	8.76521	2.22339	0.0261893	1.58188	0.7972
ENSG00000213123	TCTEX1D2	3	196018090	196045170	-0.163291	0.0734481	-2.22322	0.026201	1.58168	0.7972
ENSG00000117298	ECE1	1	21543740	21671997	0.815498	0.366975	2.22222	0.0262685	1.58056	0.7972
ENSG00000073712	FERMT2	14	53323986	53419153	1.75047	0.787715	2.22221	0.0262689	1.58056	0.7972
ENSG00000241878	PISD	22	32014477	32058418	-0.148385	0.066825	-2.2205	0.0263852	1.57864	0.7972
ENSG00000114631	PODXL2	3	127348024	127391652	0.105721	0.0476184	2.22018	0.0264063	1.57829	0.7972
ENSG00000149273	RPS3	11	75110530	75133324	-0.218026	0.0982708	-2.21862	0.0265125	1.57655	0.7972
ENSG00000132842	AP3B1	5	77296349	77590579	-1.92271	0.866912	-2.21788	0.0265627	1.57573	0.7972
ENSG00000124562	SNRPC	6	34725183	34741571	-0.158944	0.071703	-2.2167	0.0266436	1.57441	0.7972
ENSG00000133997	MED6	14	71047974	71067384	5.02003	2.26512	2.21623	0.0266755	1.57389	0.7972
ENSG00000014164	ZC3H3	8	144519825	144623623	0.541618	0.244389	2.21622	0.0266766	1.57387	0.7972
ENSG00000085563	ABCB1	7	87133175	87342611	-0.270422	0.12218	-2.21331	0.0268766	1.57063	0.7972
ENSG00000204084	INPP5B	1	38326369	38412729	-0.483797	0.218589	-2.21327	0.0268787	1.57059	0.7972
ENSG00000156097	GPR61	1	110082494	110091028	0.612031	0.276624	2.2125	0.0269319	1.56973	0.7972
ENSG00000175170	FAM182B	20	25744102	25848861	0.263643	0.119318	2.20959	0.0271337	1.56649	0.7972
ENSG00000135108	FBXO21	12	117581146	117628336	-0.896531	0.405855	-2.20899	0.0271752	1.56583	0.7972
ENSG00000158286	RNF207	1	6265535	6281359	-5.49083	2.48601	-2.20869	0.0271964	1.56549	0.7972
ENSG00000049192	ADAMTS6	5	64444563	64777747	36.8979	16.7105	2.20806	0.02724	1.56479	0.7972
ENSG00000135605	TEC	4	48137800	48271881	409.155	185.415	2.2067	0.0273349	1.56328	0.7972
ENSG00000197647	ZNF433	19	12125547	12146556	29.2605	13.261	2.2065	0.027349	1.56306	0.7972
ENSG00000196653	ZNF502	3	44754135	44765323	0.417174	0.189069	2.20646	0.0273515	1.56302	0.7972
ENSG00000007516	BAIAP3	16	1383602	1399439	0.0147076	0.00667286	2.20409	0.0275178	1.56039	0.797266
ENSG00000174990	CA5A	16	87921625	87970135	1.28386	0.582665	2.20343	0.0275646	1.55965	0.797266
ENSG00000186908	ZDHHC17	12	77157368	77247476	-2.06245	0.936021	-2.20343	0.0275647	1.55965	0.797266
ENSG00000187699	C2orf88	2	190744335	191068210	-3.00935	1.36645	-2.20231	0.0276432	1.55841	0.797503
ENSG00000176393	RNPEP	1	201951500	201975275	-0.293985	0.133587	-2.2007	0.0277573	1.55662	0.798614
ENSG00000073921	PICALM	11	85668727	85780924	0.250879	0.11418	2.19722	0.0280045	1.55277	0.798614
ENSG00000178531	CTXN1	19	7989372	7991051	-0.0516617	0.0235345	-2.19515	0.0281529	1.55048	0.798614
ENSG00000171587	DSCAM	21	41382926	42219065	-1.66323	0.758065	-2.19405	0.028232	1.54926	0.798614
ENSG00000104412	EMC2	8	109455830	109499145	0.137982	0.0629002	2.19366	0.0282596	1.54883	0.798614
ENSG00000205078	SYCE1L	16	77233294	77247112	-0.121358	0.0553688	-2.19181	0.0283932	1.54679	0.798614
ENSG00000160117	ANKLE1	19	17392454	17398455	1.84624	0.842767	2.19069	0.0284741	1.54555	0.798614
ENSG00000111305	GSG1	12	13236494	13256619	-1.81241	0.827873	-2.18924	0.0285794	1.54395	0.798614
ENSG00000083817	ZNF416	19	58082934	58090295	-11.4514	5.23177	-2.18881	0.0286104	1.54348	0.798614
ENSG00000143799	PARP1	1	226548392	226595780	3.24481	1.48423	2.18619	0.0288018	1.54058	0.798614
ENSG00000111642	CHD4	12	6679249	6716642	-0.500193	0.22903	-2.18397	0.0289646	1.53813	0.798614
ENSG00000163288	GABRB1	4	46995740	47428461	3.76154	1.72399	2.18188	0.0291185	1.53583	0.798614
ENSG00000266733	TBC1D29	17	28884130	28890511	-60.4437	27.7168	-2.18076	0.0292015	1.5346	0.798614
ENSG00000178719	GRINA	8	145064226	145067583	0.301259	0.138161	2.18049	0.0292209	1.53431	0.798614
ENSG00000185736	ADARB2	10	1228073	1779670	-0.358476	0.16442	-2.18024	0.0292396	1.53403	0.798614
ENSG00000131351	HAUS8	19	17160539	17186435	-3.92264	1.8003	-2.17888	0.0293404	1.53253	0.798614
ENSG00000127412	TRPV5	7	142605267	142630905	10.5345	4.83528	2.17868	0.0293554	1.53231	0.798614
ENSG00000117335	CD46	1	207925402	207968858	-0.148855	0.06835	-2.17784	0.0294179	1.53139	0.798614
ENSG00000254093	PINX1	8	10622473	10697394	9.74702	4.47673	2.17726	0.0294609	1.53075	0.798614
ENSG00000037749	MFAP3	5	153418466	153600038	-2.54073	1.16776	-2.17572	0.0295762	1.52906	0.798614
ENSG00000102575	ACP5	19	11685475	11689823	-54.7784	25.2075	-2.1731	0.0297729	1.52618	0.798614
ENSG00000101193	GID8	20	61569471	61576996	-53.2642	24.5407	-2.17044	0.0299733	1.52327	0.798614
ENSG00000167641	PPP1R14A	19	38741877	38747231	0.202345	0.0932545	2.16982	0.0300207	1.52258	0.798614
ENSG00000184903	IMMP2L	7	110303110	111202573	-4.33846	2.00011	-2.16912	0.0300739	1.52181	0.798614
ENSG00000171960	PPIH	1	43124096	43142429	-1.26368	0.58262	-2.16896	0.0300855	1.52164	0.798614
ENSG00000109854	HTATIP2	11	20385231	20405329	0.133485	0.0615785	2.16772	0.0301802	1.52028	0.798614
ENSG00000243232	PCDHAC2	5	140345820	140391936	27.5009	12.6919	2.16681	0.0302492	1.51929	0.798614
ENSG00000011007	TCEB3	1	24069645	24088549	21.952	10.132	2.16659	0.0302658	1.51905	0.798614
ENSG00000110330	BIRC2	11	102217942	102249401	284.616	131.443	2.16532	0.030363	1.51766	0.798614
ENSG00000165023	DIRAS2	9	93372114	93405386	-0.21084	0.0973793	-2.16515	0.0303764	1.51746	0.798614
ENSG00000176148	TCP11L1	11	33060963	33127489	-0.565748	0.261299	-2.16514	0.030377	1.51745	0.798614
ENSG00000152595	MEPE	4	88742563	88767969	-0.313063	0.144727	-2.16312	0.030532	1.51524	0.798614
ENSG00000185262	UBALD2	17	74261283	74267375	0.154417	0.0714149	2.16225	0.0305987	1.5143	0.798614
ENSG00000138642	HERC6	4	89299891	89364263	-0.48979	0.226602	-2.16145	0.0306604	1.51342	0.798614
ENSG00000110455	ACCS	11	44087475	44105772	0.208881	0.0966698	2.16076	0.0307137	1.51267	0.798614
ENSG00000197782	ZNF780A	19	40575059	40596845	-1.79045	0.828762	-2.16039	0.0307428	1.51226	0.798614
ENSG00000115257	PCSK4	19	1481427	1490751	-1.02538	0.474722	-2.15995	0.0307763	1.51178	0.798614
ENSG00000093167	LRRFIP2	3	37094117	37225180	0.349998	0.162139	2.15864	0.0308785	1.51034	0.798614
ENSG00000060709	RIMBP2	12	130880682	131200826	0.0881117	0.0408422	2.15737	0.0309771	1.50896	0.798614
ENSG00000117625	RCOR3	1	211431719	211489727	-6.13532	2.8453	-2.1563	0.0310605	1.50779	0.798614
ENSG00000196233	LCOR	10	98592017	98740800	43.3877	20.1251	2.1559	0.0310912	1.50736	0.798614
ENSG00000143434	SEMA6C	1	151104161	151119104	-0.442628	0.205379	-2.15517	0.0311484	1.50656	0.798614
ENSG00000100994	PYGB	20	25228705	25278650	-0.0451521	0.0209532	-2.1549	0.0311696	1.50627	0.798614
ENSG00000173805	HAP1	17	39873994	39890896	0.353718	0.164164	2.15466	0.0311883	1.50601	0.798614
ENSG00000162062	C16orf59	16	2510081	2514964	-5.01516	2.32811	-2.15418	0.0312261	1.50548	0.798614
ENSG00000118777	ABCG2	4	89011416	89152474	1.28219	0.595468	2.15324	0.0312994	1.50446	0.798614
ENSG00000086189	DIMT1	5	61683081	61699766	-0.676649	0.31435	-2.15253	0.0313553	1.50369	0.798614
ENSG00000040487	PQLC2	1	19638820	19655794	-0.383412	0.17816	-2.15207	0.0313921	1.50318	0.798614
ENSG00000125462	C1orf61	1	156374042	156400493	-1.25441	0.582976	-2.15174	0.0314178	1.50282	0.798614
ENSG00000145721	LIX1	5	96427574	96478576	0.27439	0.127554	2.15117	0.0314625	1.50221	0.798614
ENSG00000042317	SPATA7	14	88851268	88936694	0.11098	0.0516025	2.15067	0.031502	1.50166	0.798614
ENSG00000244607	CCDC13	3	42734155	42814745	-1.40504	0.653553	-2.14985	0.0315674	1.50076	0.798614
ENSG00000177946	CENPBD1	16	90036206	90038942	2.01519	0.937773	2.14891	0.0316417	1.49974	0.798614
ENSG00000105612	DNASE2	19	12986025	12992282	150.708	70.1625	2.14798	0.0317154	1.49873	0.798614
ENSG00000151150	ANK3	10	61786056	62493248	2.61562	1.2182	2.14712	0.0317835	1.4978	0.798614
ENSG00000149926	FAM57B	16	30035748	30064299	0.739698	0.344891	2.14473	0.0319744	1.4952	0.798614
ENSG00000116106	EPHA4	2	222282747	222438922	-1.20033	0.55967	-2.14471	0.0319758	1.49518	0.798614
ENSG00000085760	MTIF2	2	55463731	55496483	-1.11213	0.518856	-2.14344	0.0320781	1.49379	0.798614
ENSG00000104774	MAN2B1	19	12757325	12777556	-1.45296	0.677926	-2.14325	0.0320932	1.49359	0.798614
ENSG00000102760	RGCC	13	42031695	42045018	0.0272386	0.0127101	2.14307	0.0321078	1.49339	0.798614
ENSG00000163406	SLC15A2	3	121612936	121662949	-0.165489	0.0772487	-2.14229	0.0321701	1.49255	0.798614
ENSG00000136059	VILL	3	38029550	38048679	0.223517	0.104367	2.14164	0.0322221	1.49185	0.798614
ENSG00000121417	ZNF211	19	58141761	58154147	0.54627	0.255293	2.13977	0.0323731	1.48982	0.798614
ENSG00000177082	WDR73	15	85185999	85197574	0.186237	0.0870581	2.13923	0.0324174	1.48922	0.798614
ENSG00000149182	ARFGAP2	11	47185848	47198676	-2.62653	1.22937	-2.13649	0.0326398	1.48625	0.798614
ENSG00000196172	ZNF681	19	23921997	23941693	-1.62863	0.762305	-2.13646	0.0326421	1.48622	0.798614
ENSG00000132688	NES	1	156638555	156647189	-0.413316	0.19352	-2.13578	0.0326975	1.48549	0.798614
ENSG00000162769	FLVCR1	1	213031597	213072705	2.41428	1.13089	2.13485	0.0327734	1.48448	0.798614
ENSG00000105866	SP4	7	21467652	21554440	-1.5342	0.718917	-2.13405	0.0328387	1.48361	0.798614
ENSG00000111262	KCNA1	12	5019071	5040527	-0.559325	0.262107	-2.13396	0.0328462	1.48351	0.798614
ENSG00000170430	MGMT	10	131265448	131566271	-0.228957	0.107299	-2.13383	0.0328566	1.48338	0.798614
ENSG00000197748	WDR96	10	105889646	105992120	23.5725	11.048	2.13364	0.0328722	1.48317	0.798614
ENSG00000150990	DHX37	12	125431371	125473668	50.2304	23.5485	2.13306	0.0329197	1.48254	0.798614
ENSG00000144749	LRIG1	3	66429221	66551687	0.214323	0.100569	2.1311	0.0330811	1.48042	0.798614
ENSG00000182389	CACNB4	2	152689290	152955593	-1.28569	0.603328	-2.131	0.0330895	1.48031	0.798614
ENSG00000083799	CYLD	16	50775961	50835846	-3.45519	1.6223	-2.12981	0.0331869	1.47903	0.798614
ENSG00000181284	TMEM102	17	7338762	7340998	-5.56999	2.62013	-2.12585	0.033516	1.47475	0.798614
ENSG00000141934	PPAP2C	19	281040	291393	-0.307004	0.144485	-2.12481	0.0336026	1.47363	0.798614
ENSG00000176619	LMNB2	19	2427636	2456994	-9.94275	4.67965	-2.12468	0.0336134	1.47349	0.798614
ENSG00000166257	SCN3B	11	123499895	123525952	-0.159878	0.075321	-2.12262	0.0337859	1.47127	0.798614
ENSG00000007264	MATK	19	3777971	3802127	1.2195	0.574537	2.12257	0.0337898	1.47121	0.798614
ENSG00000072210	ALDH3A2	17	19551449	19580911	0.567926	0.267603	2.12227	0.0338152	1.47089	0.798614
ENSG00000197912	SPG7	16	89557325	89624176	-0.174902	0.0824197	-2.12209	0.0338299	1.4707	0.798614
ENSG00000175582	RAB6A	11	73386683	73472182	0.174172	0.0820804	2.12197	0.0338406	1.47056	0.798614
ENSG00000124383	MPHOSPH10	2	71357444	71377231	4.53308	2.1363	2.12193	0.0338433	1.47053	0.798614
ENSG00000100418	DESI1	22	41994032	42017100	0.14385	0.067792	2.12193	0.0338435	1.47053	0.798614
ENSG00000108946	PRKAR1A	17	66507921	66547460	16.2279	7.65046	2.12116	0.0339083	1.46969	0.798614
ENSG00000160072	ATAD3B	1	1407143	1433228	1.03642	0.488738	2.12061	0.0339548	1.4691	0.798614
ENSG00000174106	LEMD3	12	65563351	65642107	1.46972	0.693454	2.11942	0.0340554	1.46781	0.798614
ENSG00000135469	COQ10A	12	56660642	56664750	-1.63966	0.773652	-2.11938	0.0340585	1.46777	0.798614
ENSG00000147676	MAL2	8	120177273	120257913	0.457438	0.21596	2.11816	0.0341614	1.46646	0.798614
ENSG00000104888	SLC17A7	19	49932658	49945617	0.0589844	0.0278594	2.11722	0.0342414	1.46545	0.798614
ENSG00000135090	TAOK3	12	118587606	118810750	0.774106	0.365773	2.11636	0.0343144	1.46452	0.798614
ENSG00000106460	TMEM106B	7	12250867	12282993	33.621	15.8883	2.11609	0.0343375	1.46423	0.798614
ENSG00000138293	NCOA4	10	51565108	51590734	0.844034	0.398945	2.11567	0.0343732	1.46378	0.798614
ENSG00000139351	SYCP3	12	102122426	102133250	-1.16999	0.554182	-2.1112	0.0347549	1.45898	0.801874
ENSG00000114030	KPNA1	3	122140796	122233792	-1.0348	0.490216	-2.11091	0.03478	1.45867	0.801874
ENSG00000090534	THPO	3	184089723	184095932	3.54489	1.67975	2.11037	0.0348268	1.45809	0.801874
ENSG00000145990	GFOD1	6	13358062	13487894	-0.221606	0.105017	-2.11019	0.0348417	1.4579	0.801874
ENSG00000130921	C12orf65	12	123717463	123742506	-1.93374	0.916509	-2.1099	0.0348672	1.45758	0.801874
ENSG00000089248	ERP29	12	112451120	112461255	-0.870214	0.412773	-2.10822	0.0350124	1.45578	0.803367
ENSG00000072071	LPHN1	19	14260750	14316999	-1.2915	0.613116	-2.10646	0.0351647	1.45389	0.803367
ENSG00000128645	HOXD1	2	177053307	177055688	0.879671	0.417724	2.10586	0.0352161	1.45326	0.803367
ENSG00000006016	CRLF1	19	18683030	18718551	0.195172	0.0926957	2.10551	0.035247	1.45288	0.803367
ENSG00000153823	PID1	2	229715242	230136001	1.85999	0.883767	2.10462	0.0353244	1.45193	0.803367
ENSG00000170325	PRDM10	11	129769601	129872730	0.675491	0.321014	2.10424	0.0353572	1.45152	0.803367
ENSG00000128266	GNAZ	22	23412540	23467224	-0.442172	0.21041	-2.10148	0.0355986	1.44857	0.806698
ENSG00000164849	GPR146	7	1084212	1098897	15.6627	7.4551	2.10094	0.0356461	1.44799	0.806698
ENSG00000175183	CSRP2	12	77252495	77272840	-0.39201	0.186928	-2.09712	0.0359831	1.4439	0.809454
ENSG00000139613	SMARCC2	12	56556767	56583351	4.98901	2.37932	2.09682	0.0360093	1.44359	0.809454
ENSG00000130449	ZSWIM6	5	60628100	60841997	-6.23407	2.97321	-2.09675	0.0360161	1.4435	0.809454
ENSG00000065548	ZC3H15	2	187350883	187374090	0.284174	0.135574	2.09608	0.0360754	1.44279	0.809454
ENSG00000132406	TMEM128	4	4237269	4249950	-0.345058	0.164778	-2.09409	0.0362523	1.44066	0.809454
ENSG00000100711	ZFYVE21	14	104182067	104200005	0.176948	0.0845224	2.0935	0.0363045	1.44004	0.809454
ENSG00000250305	KIAA1456	8	12803151	12889012	1.56909	0.749543	2.09339	0.0363142	1.43992	0.809454
ENSG00000130701	RBBP8NL	20	60985293	61002589	1.49844	0.715974	2.09287	0.0363603	1.43937	0.809454
ENSG00000099974	DDTL	22	24309089	24314721	-0.255415	0.122192	-2.09027	0.0365932	1.4366	0.809454
ENSG00000170458	CD14	5	140011313	140013286	2.25901	1.08088	2.08997	0.0366205	1.43628	0.809454
ENSG00000167740	CYB5D2	17	4046462	4090605	0.448812	0.214965	2.08784	0.0368125	1.434	0.809454
ENSG00000172006	ZNF554	19	2819872	2835771	0.755636	0.36194	2.08774	0.0368216	1.4339	0.809454
ENSG00000129250	KIF1C	17	4901243	4931696	-0.0255219	0.0122301	-2.08681	0.036905	1.43291	0.809454
ENSG00000186298	PPP1CC	12	111157485	111180744	-0.942027	0.45142	-2.08681	0.0369053	1.43291	0.809454
ENSG00000205853	RFPL3S	22	32755893	32778039	5.69777	2.73061	2.08663	0.0369212	1.43272	0.809454
ENSG00000255837	TAS2R20	12	11149094	11150474	-2.65936	1.27482	-2.08606	0.0369732	1.43211	0.809454
ENSG00000119335	SET	9	131445703	131458679	0.196768	0.0944184	2.084	0.03716	1.42992	0.809454
ENSG00000008382	MPND	19	4343524	4360083	-0.249283	0.119629	-2.0838	0.0371779	1.42971	0.809454
ENSG00000011332	DPF1	19	38701646	38720354	0.170115	0.0816393	2.08374	0.0371839	1.42964	0.809454
ENSG00000165983	PTER	10	16478942	16555736	0.242315	0.116297	2.08358	0.0371983	1.42948	0.809454
ENSG00000077147	TM9SF3	10	98277866	98347209	8.54842	4.10424	2.08283	0.0372672	1.42867	0.809454
ENSG00000215018	COL28A1	7	7395834	7575484	-7.69751	3.70078	-2.07997	0.0375283	1.42564	0.812095
ENSG00000128309	MPST	22	37415676	37425863	-5.84004	2.8078	-2.07993	0.037532	1.4256	0.812095
ENSG00000109016	DHRS7B	17	21026677	21096578	-0.517421	0.249127	-2.07694	0.0378075	1.42242	0.814495
ENSG00000110318	KIAA1377	11	101785746	101871789	-0.845007	0.40698	-2.07629	0.0378675	1.42173	0.814495
ENSG00000184599	FAM19A3	1	113263041	113269857	-10.8649	5.23561	-2.0752	0.0379683	1.42058	0.814495
ENSG00000158292	GPR153	1	6307406	6321035	2.72094	1.31192	2.07402	0.0380774	1.41933	0.814495
ENSG00000177301	KCNA2	1	111136202	111174096	16.2845	7.85404	2.07339	0.038136	1.41866	0.814495
ENSG00000136908	DPM2	9	130697378	130700763	0.0627273	0.0302595	2.07298	0.0381743	1.41823	0.814495
ENSG00000115816	CEBPZ	2	37428755	37458856	0.487578	0.235216	2.0729	0.0381819	1.41814	0.814495
ENSG00000081189	MEF2C	5	88013975	88199922	-6.046	2.91831	-2.07175	0.0382888	1.41693	0.814495
ENSG00000180354	MTURN	7	30174426	30202378	0.00380509	0.00183707	2.07129	0.0383321	1.41644	0.814495
ENSG00000172461	FUT9	6	96463860	96663488	0.64941	0.313577	2.07097	0.0383613	1.41611	0.814495
ENSG00000130347	RTN4IP1	6	107018903	107077373	2.69907	1.30436	2.06927	0.0385207	1.41431	0.815646
ENSG00000105784	RUNDC3B	7	87256864	87461611	18.0599	8.741	2.06612	0.0388173	1.41097	0.815646
ENSG00000197183	C20orf112	20	31030862	31172876	-8.63939	4.18208	-2.06581	0.0388461	1.41065	0.815646
ENSG00000113569	NUP155	5	37288239	37371283	1.73133	0.838272	2.06536	0.0388891	1.41017	0.815646
ENSG00000184305	CCSER1	4	91048686	92523064	35.9264	17.4061	2.06401	0.0390164	1.40875	0.815646
ENSG00000106399	RPA3	7	7676149	7758238	-0.661488	0.320538	-2.06368	0.0390479	1.4084	0.815646
ENSG00000131653	TRAF7	16	2205699	2228130	19.1519	9.28172	2.0634	0.0390745	1.40811	0.815646
ENSG00000179397	C1orf101	1	244617679	244804479	-6.62035	3.20944	-2.06278	0.039134	1.40745	0.815646
ENSG00000161270	NPHS1	19	36316866	36360189	-29.2424	14.1789	-2.06238	0.0391712	1.40703	0.815646
ENSG00000100156	SLC16A8	22	38474141	38480100	0.552574	0.268044	2.0615	0.039255	1.4061	0.815646
ENSG00000152127	MGAT5	2	134877554	135212192	2.3211	1.12604	2.0613	0.0392741	1.40589	0.815646
ENSG00000172493	AFF1	4	87856154	88062206	-0.650739	0.315754	-2.06091	0.039312	1.40548	0.815646
ENSG00000100299	ARSA	22	51061182	51066607	-0.151111	0.0733402	-2.0604	0.0393599	1.40495	0.815646
ENSG00000074855	ANO8	19	17434032	17445638	1.29174	0.627357	2.05902	0.0394927	1.40348	0.815646
ENSG00000104522	TSTA3	8	144694788	144700218	0.469418	0.227984	2.059	0.0394946	1.40346	0.815646
ENSG00000130348	QRSL1	6	107077453	107116292	-0.326032	0.158543	-2.05643	0.0397415	1.40076	0.81824
ENSG00000160972	PPP1R16A	8	145703352	145727504	1.66829	0.81147	2.05589	0.0397934	1.40019	0.81824
ENSG00000086061	DNAJA1	9	33025209	33039905	-0.112111	0.0545729	-2.05434	0.0399431	1.39856	0.81824
ENSG00000120616	EPC1	10	32556679	32667726	10.0817	4.90785	2.0542	0.0399563	1.39841	0.81824
ENSG00000164209	SLC25A46	5	110073837	110100857	-2.47613	1.20629	-2.05268	0.0401034	1.39682	0.81824
ENSG00000215375	MYL5	4	667369	675822	-0.165892	0.0808603	-2.05159	0.0402096	1.39567	0.81824
ENSG00000075292	ZNF638	2	71503691	71662199	7.09703	3.45942	2.05151	0.0402176	1.39558	0.81824
ENSG00000162650	ATXN7L2	1	110026101	110035426	-0.732615	0.357192	-2.05104	0.0402632	1.39509	0.81824
ENSG00000085449	WDFY1	2	224720433	224810104	-2.04753	0.998631	-2.05034	0.0403316	1.39435	0.81824
ENSG00000113231	PDE8B	5	76506274	76725632	0.844936	0.412235	2.04965	0.0403991	1.39363	0.81824
ENSG00000204673	AKT1S1	19	50372295	50381716	-2.35596	1.14972	-2.04917	0.0404457	1.39313	0.81824
ENSG00000111530	CAND1	12	67663061	67713731	-0.620315	0.302923	-2.04777	0.040583	1.39166	0.81824
ENSG00000155085	AK9	6	109814059	110012420	1.55289	0.758585	2.04708	0.04065	1.39094	0.81824
ENSG00000149646	CNBD2	20	34556512	34618622	-16.0979	7.86897	-2.04574	0.0407817	1.38953	0.81824
ENSG00000166886	NAB2	12	57482677	57489259	14.5601	7.12213	2.04434	0.0409198	1.38807	0.81824
ENSG00000164252	AGGF1	5	76325076	76361059	-1.6061	0.785677	-2.04423	0.040931	1.38795	0.81824
ENSG00000198612	COPS8	2	237993955	238009109	-2.90681	1.42246	-2.04352	0.0410014	1.3872	0.81824
ENSG00000125430	HS3ST3B1	17	14204400	14252721	2.09972	1.02809	2.04235	0.0411167	1.38598	0.81824
ENSG00000247596	TWF2	3	52262626	52273276	3.39193	1.66089	2.04224	0.0411278	1.38586	0.81824
ENSG00000169330	KIAA1024	15	79724858	79764632	-0.779919	0.382089	-2.0412	0.0412313	1.38477	0.81824
ENSG00000092758	COL9A3	20	61447596	61472511	-0.0256843	0.0125857	-2.04076	0.0412746	1.38432	0.81824
ENSG00000225119	LINC00999	10	38717074	38736820	0.678299	0.332393	2.04065	0.0412855	1.3842	0.81824
ENSG00000125741	OPA3	19	46030685	46105470	1.93847	0.950005	2.04048	0.0413027	1.38402	0.81824
ENSG00000100242	SUN2	22	39130730	39190148	-0.483423	0.237111	-2.0388	0.04147	1.38227	0.81824
ENSG00000111707	SUDS3	12	118814185	118855840	-6.82635	3.34864	-2.03855	0.0414954	1.382	0.81824
ENSG00000088826	SMOX	20	4101627	4168394	0.113246	0.0555527	2.03853	0.0414965	1.38199	0.81824
ENSG00000100722	ZC3H14	14	89029253	89079853	6.30636	3.09824	2.03547	0.0418038	1.37878	0.822687
ENSG00000189190	ZNF600	19	53267448	53290044	1.46362	0.719281	2.03484	0.0418672	1.37813	0.822687
ENSG00000182575	NXPH3	17	47653220	47661189	-0.869627	0.42814	-2.03118	0.0422372	1.37431	0.824071
ENSG00000254470	AP5B1	11	65543364	65548273	-51.7417	25.4801	-2.03067	0.0422883	1.37378	0.824071
ENSG00000169564	PCBP1	2	70314585	70316332	4.63414	2.28268	2.03013	0.0423434	1.37321	0.824071
ENSG00000149564	ESAM	11	124622026	124632186	-0.383591	0.189085	-2.02867	0.0424915	1.3717	0.824071
ENSG00000043093	DCUN1D1	3	182655862	182703741	0.789327	0.389141	2.02839	0.0425209	1.3714	0.824071
ENSG00000132334	PTPRE	10	129705325	129884119	6.17014	3.04224	2.02816	0.0425439	1.37116	0.824071
ENSG00000163714	U2SURP	3	142683339	142779567	-1.62225	0.800023	-2.02775	0.0425853	1.37074	0.824071
ENSG00000166086	JAM3	11	133938820	134021896	0.249367	0.123004	2.02731	0.0426306	1.37028	0.824071
ENSG00000103249	CLCN7	16	1494935	1525581	0.13573	0.0669546	2.02719	0.042643	1.37015	0.824071
ENSG00000188505	NCCRP1	19	39687601	39692524	3.51141	1.73242	2.02688	0.0426744	1.36983	0.824071
ENSG00000198133	TMEM229B	14	67913801	68000456	-0.361459	0.178401	-2.0261	0.0427547	1.36902	0.824071
ENSG00000086015	MAST2	1	46252659	46501796	0.31624	0.156127	2.02553	0.0428131	1.36842	0.824071
ENSG00000054611	TBC1D22A	22	47158518	47571336	0.933242	0.461516	2.02213	0.0431634	1.36488	0.824071
ENSG00000105879	CBLL1	7	107384142	107402112	8.79214	4.34812	2.02206	0.0431705	1.36481	0.824071
ENSG00000154930	ACSS1	20	24986868	25039616	-0.29156	0.14427	-2.02093	0.0432868	1.36364	0.824071
ENSG00000188612	SUMO2	17	73163408	73179078	0.0852507	0.0422309	2.01868	0.0435204	1.36131	0.824071
ENSG00000175445	LPL	8	19759228	19824769	14.7394	7.30779	2.01695	0.043701	1.35951	0.824071
ENSG00000105880	DLX5	7	96649704	96654409	-20.2242	10.029	-2.01658	0.0437397	1.35912	0.824071
ENSG00000169976	SF3B5	6	144416018	144416754	-8.54557	4.23825	-2.0163	0.0437688	1.35884	0.824071
ENSG00000105771	SMG9	19	44235301	44259142	-0.571151	0.283309	-2.016	0.0437997	1.35853	0.824071
ENSG00000008083	JARID2	6	15246527	15522252	-1.72209	0.854246	-2.01592	0.0438084	1.35844	0.824071
ENSG00000143515	ATP8B2	1	154298029	154323783	0.938096	0.465354	2.01588	0.0438128	1.3584	0.824071
ENSG00000170448	NFXL1	4	47849257	47916653	3.11199	1.54376	2.01584	0.0438162	1.35836	0.824071
ENSG00000172469	MANEA	6	96025419	96057333	8.22176	4.07907	2.01559	0.0438425	1.3581	0.824071
ENSG00000196189	SEMA4A	1	156117157	156147543	0.58947	0.292486	2.01538	0.043865	1.35788	0.824071
ENSG00000136720	HS6ST1	2	128994290	129076151	-0.0629797	0.0312567	-2.01492	0.0439132	1.3574	0.824071
ENSG00000002016	RAD52	12	1021243	1099219	0.12471	0.0619291	2.01375	0.0440357	1.3562	0.824071
ENSG00000091157	WDR7	18	54318574	54698828	-0.824959	0.409708	-2.01353	0.044059	1.35597	0.824071
ENSG00000182093	WRB	21	40752170	40800454	0.280032	0.139086	2.01337	0.0440755	1.3558	0.824071
ENSG00000135549	PKIB	6	122793076	123047518	12.2645	6.09274	2.01297	0.0441181	1.35538	0.824071
ENSG00000139675	HNRNPA1L2	13	53191605	53217919	-0.167289	0.0831368	-2.01221	0.0441976	1.3546	0.824198
ENSG00000181004	BBS12	4	123653857	123666098	2.27269	1.1321	2.00751	0.0446957	1.34973	0.830897
ENSG00000064932	SBNO2	19	1107636	1174282	-2.05672	1.02471	-2.00711	0.0447376	1.34933	0.830897
ENSG00000196267	ZNF836	19	52657117	52674896	-28.7547	14.3301	-2.0066	0.0447925	1.3488	0.830897
ENSG00000163507	KIAA1524	3	108268716	108308491	-2.12536	1.06014	-2.00478	0.0449862	1.34692	0.830897
ENSG00000126214	KLC1	14	104028233	104167888	-0.0585751	0.0292279	-2.00409	0.0450608	1.3462	0.830897
ENSG00000150636	CCDC102B	18	66382446	66722426	3.59122	1.79232	2.00368	0.0451049	1.34578	0.830897
ENSG00000224051	GLTPD1	1	1260136	1264277	-15.6756	7.82753	-2.00262	0.0452181	1.34469	0.830897
ENSG00000137872	SEMA6D	15	47476298	48066420	1.08809	0.543483	2.00207	0.0452776	1.34412	0.830897
ENSG00000160404	TOR2A	9	130493803	130497604	1.26048	0.629593	2.00206	0.0452781	1.34411	0.830897
ENSG00000140090	SLC24A4	14	92788925	92962596	0.936916	0.468049	2.00175	0.0453118	1.34379	0.830897
ENSG00000156711	MAPK13	6	36095586	36107842	-0.630402	0.315001	-2.00127	0.0453629	1.3433	0.830897
ENSG00000159592	GPBP1L1	1	46092976	46153785	0.24613	0.123192	1.99795	0.0457224	1.33987	0.835127
ENSG00000155016	CYP2U1	4	108852525	108874613	-1.03938	0.52057	-1.99661	0.0458674	1.3385	0.835127
ENSG00000114744	COMMD2	3	149456257	149470286	0.358382	0.179536	1.99616	0.0459166	1.33803	0.835127
ENSG00000135702	CHST5	16	75562433	75569145	-2.21144	1.10786	-1.99614	0.0459183	1.33801	0.835127
ENSG00000170558	CDH2	18	25530930	25757410	-10.3606	5.19308	-1.99508	0.0460343	1.33692	0.835127
ENSG00000133874	RNF122	8	33405273	33424643	101.752	51.002	1.99506	0.0460359	1.3369	0.835127
ENSG00000124788	ATXN1	6	16299343	16761722	-0.805947	0.404371	-1.99309	0.0462517	1.33487	0.837702
ENSG00000104969	SGTA	19	2754712	2783369	8.25193	4.14178	1.99237	0.0463309	1.33413	0.837799
ENSG00000171530	TBCA	5	76986991	77164604	0.301201	0.151372	1.9898	0.0466126	1.3315	0.84028
ENSG00000188010	MORN2	2	39103103	39156213	-0.0980492	0.0492799	-1.98964	0.0466306	1.33133	0.84028
ENSG00000197445	C16orf47	16	73160536	73178346	-12.178	6.12505	-1.98823	0.0467863	1.32988	0.84028
ENSG00000162542	TMCO4	1	20008706	20126438	-4.79882	2.41421	-1.98774	0.0468409	1.32937	0.84028
ENSG00000108825	PTGES3L-AARSD1	17	41102543	41132545	-7.91522	3.98217	-1.98767	0.0468487	1.3293	0.84028
ENSG00000171914	TLN2	15	62682725	63136830	-0.537937	0.270919	-1.9856	0.0470774	1.32719	0.84028
ENSG00000108515	ENO3	17	4851387	4860426	7.88058	3.97055	1.98476	0.0471714	1.32632	0.84028
ENSG00000173402	DAG1	3	49506146	49573048	0.613362	0.309038	1.98475	0.0471727	1.32631	0.84028
ENSG00000174796	THAP6	4	76439156	76475683	-1809.12	911.54	-1.98468	0.0471799	1.32624	0.84028
ENSG00000167986	DDB1	11	61066923	61110068	0.236801	0.11933	1.98442	0.0472093	1.32597	0.84028
ENSG00000152520	PAN3	13	28712643	28869475	4.34752	2.19305	1.98241	0.0474336	1.32391	0.841156
ENSG00000253710	ALG11	13	52586534	52603800	8.03333	4.05251	1.98231	0.0474446	1.32381	0.841156
ENSG00000119285	HEATR1	1	236712305	236767804	15410.3	7779.09	1.98099	0.0475923	1.32246	0.841156
ENSG00000160752	FDPS	1	155278539	155290457	1.45858	0.73632	1.98091	0.0476014	1.32238	0.841156
ENSG00000158714	SLAMF8	1	159796540	159807039	-0.514612	0.259818	-1.98066	0.0476294	1.32212	0.841156
ENSG00000160767	FAM189B	1	155216996	155225274	0.299041	0.151204	1.97773	0.0479587	1.31913	0.845655
ENSG00000188191	PRKAR1B	7	588834	767287	-0.192242	0.0972483	-1.97681	0.048063	1.31819	0.846082
ENSG00000160688	FLAD1	1	154955814	154965587	2.33671	1.1825	1.97608	0.0481457	1.31744	0.846082
ENSG00000132541	HRSP12	8	99114572	99129469	-0.0229298	0.0116068	-1.97554	0.0482068	1.31689	0.846082
ENSG00000184271	POU6F1	12	51580719	51611477	-0.487253	0.246876	-1.97367	0.0484192	1.31498	0.846264
ENSG00000177000	MTHFR	1	11845780	11866977	-0.440438	0.223225	-1.97306	0.0484883	1.31436	0.846264
ENSG00000157933	SKI	1	2160134	2241558	29.03	14.7147	1.97287	0.0485108	1.31416	0.846264
ENSG00000135917	SLC19A3	2	228549926	228582728	-1.31359	0.666296	-1.97147	0.0486696	1.31274	0.846264
ENSG00000168772	CXXC4	4	105389469	105416058	1.47094	0.746374	1.97078	0.0487489	1.31204	0.846264
ENSG00000175161	CADM2	3	85008132	86123579	-0.287202	0.145752	-1.97049	0.0487823	1.31174	0.846264
ENSG00000119508	NR4A3	9	102584137	102629173	1.05936	0.537639	1.97039	0.0487936	1.31164	0.846264
ENSG00000037474	NSUN2	5	6599352	6633404	-0.037744	0.0191573	-1.97021	0.0488143	1.31145	0.846264
ENSG00000198373	WWP2	16	69796209	69975644	1.6468	0.836222	1.96933	0.0489147	1.31056	0.846709
ENSG00000105146	AURKC	19	57742377	57746916	8.11466	4.12564	1.96688	0.0491965	1.30807	0.85029
ENSG00000182511	FES	15	91426925	91439006	-7.82155	3.97914	-1.96564	0.0493404	1.3068	0.850589
ENSG00000185730	ZNF696	8	144371846	144380231	1.49208	0.759159	1.96544	0.0493639	1.30659	0.850589
ENSG00000099937	SERPIND1	22	21128167	21142008	0.197926	0.100787	1.9638	0.0495532	1.30493	0.852555
ENSG00000099999	RNF215	22	30773835	30817760	-0.317938	0.161994	-1.96266	0.0496859	1.30377	0.85283
ENSG00000140522	RLBP1	15	89753100	89764982	-0.10361	0.0528124	-1.96185	0.0497797	1.30295	0.85283
ENSG00000026025	VIM	10	17270258	17279592	0.187458	0.0955578	1.96172	0.0497948	1.30282	0.85283
ENSG00000185803	SLC52A2	8	145577795	145584932	144.645	73.8229	1.95936	0.0500711	1.30041	0.856269
ENSG00000170190	SLC16A5	17	73083822	73102257	-325.371	166.152	-1.95827	0.0501988	1.29931	0.857087
ENSG00000131148	EMC8	16	85805364	85833214	-4.2277	2.16002	-1.95725	0.0503175	1.29828	0.857087
ENSG00000203791	METTL10	10	126436718	126480439	-0.208666	0.106651	-1.95652	0.0504035	1.29754	0.857087
ENSG00000109452	INPP4B	4	142944313	143768585	38.104	19.4768	1.95637	0.0504213	1.29739	0.857087
ENSG00000172954	LCLAT1	2	30670092	30867091	3.44808	1.76523	1.95334	0.0507799	1.29431	0.86109
ENSG00000166855	CLPX	15	65440557	65477680	4.696	2.40523	1.95241	0.0508896	1.29337	0.86109
ENSG00000125877	ITPA	20	3189514	3204516	0.0451748	0.0231408	1.95217	0.0509181	1.29313	0.86109
ENSG00000189306	RRP7A	22	42905974	42915808	-0.0685553	0.035124	-1.95181	0.0509606	1.29277	0.86109
ENSG00000155561	NUP205	7	135242667	135333505	3.49954	1.79367	1.95105	0.0510506	1.292	0.861327
ENSG00000104872	PIH1D1	19	49949555	49956754	0.293565	0.150629	1.94893	0.051304	1.28985	0.862646
ENSG00000134243	SORT1	1	109852192	109940573	1.16658	0.598733	1.94841	0.0513656	1.28933	0.862646
ENSG00000172728	FUT10	8	33228342	33330940	-0.810717	0.416228	-1.94777	0.0514425	1.28868	0.862646
ENSG00000204963	PCDHA7	5	140213969	140391929	-2.90881	1.49374	-1.94734	0.0514941	1.28824	0.862646
ENSG00000099899	TRMT2A	22	20099389	20104915	0.703482	0.361514	1.94593	0.0516631	1.28682	0.862646
ENSG00000167216	KATNAL2	18	44497455	44627658	-0.542714	0.278913	-1.94582	0.0516765	1.28671	0.862646
ENSG00000244242	IFITM10	11	1753640	1771821	5.64407	2.90247	1.94458	0.051826	1.28545	0.862646
ENSG00000163009	C2orf48	2	10281509	10351851	-13.0392	6.70961	-1.94336	0.0519724	1.28423	0.862646
ENSG00000141744	PNMT	17	37824234	37826728	7.85277	4.0428	1.94241	0.0520878	1.28326	0.862646
ENSG00000167703	SLC43A2	17	1472561	1532180	-1.20301	0.619344	-1.94239	0.0520894	1.28325	0.862646
ENSG00000131400	NAPSA	19	50861734	50869087	-7.81387	4.02423	-1.9417	0.0521728	1.28256	0.862646
ENSG00000105926	MPP6	7	24612887	24733812	0.946915	0.487741	1.94143	0.0522059	1.28228	0.862646
ENSG00000183864	TOB2	22	41829496	41843027	4.18803	2.15757	1.94109	0.0522472	1.28194	0.862646
ENSG00000129993	CBFA2T3	16	88941266	89043612	1.92213	0.990278	1.941	0.0522581	1.28185	0.862646
ENSG00000186635	ARAP1	11	72396114	72504644	0.824548	0.424918	1.94049	0.0523207	1.28133	0.862646
ENSG00000090020	SLC9A1	1	27425306	27493472	-1.10023	0.567165	-1.93987	0.0523953	1.28071	0.862646
ENSG00000157657	ZNF618	9	116638562	116818871	-19.8401	10.2295	-1.9395	0.0524402	1.28034	0.862646
ENSG00000187961	KLHL17	1	895967	901095	1.36389	0.703391	1.93902	0.0524983	1.27985	0.862646
ENSG00000148082	SHC3	9	91628060	91793682	0.685588	0.353771	1.93794	0.0526301	1.27877	0.86356
ENSG00000166979	EVA1C	21	33784314	33887707	-14.1147	7.28659	-1.93708	0.0527361	1.27789	0.863649
ENSG00000101638	ST8SIA5	18	44259081	44339220	0.317698	0.164045	1.93665	0.0527879	1.27747	0.863649
ENSG00000108270	AATF	17	35306175	35414171	-1.79284	0.927885	-1.93218	0.0533375	1.27297	0.86685
ENSG00000187676	B3GALTL	13	31774073	31906413	-0.38109	0.197241	-1.93211	0.053346	1.2729	0.86685
ENSG00000151320	AKAP6	14	32798479	33300567	-0.454994	0.23563	-1.93097	0.0534872	1.27175	0.86685
ENSG00000164329	PAPD4	5	78907943	78982471	-9.83864	5.09566	-1.93079	0.053509	1.27157	0.86685
ENSG00000069956	MAPK6	15	52244303	52358462	10.7686	5.58139	1.92937	0.0536849	1.27015	0.86685
ENSG00000160803	UBQLN4	1	156005092	156023585	0.504131	0.261376	1.92876	0.0537608	1.26953	0.86685
ENSG00000225614	ZNF469	16	88493879	88507165	0.988765	0.512651	1.92873	0.0537644	1.2695	0.86685
ENSG00000119042	SATB2	2	200134223	200335989	-0.661705	0.343262	-1.9277	0.0538927	1.26847	0.86685
ENSG00000112996	MRPS30	5	44809027	44820530	2.01689	1.04631	1.92762	0.0539029	1.26839	0.86685
ENSG00000169604	ANTXR1	2	69240310	69476459	41.0611	21.3164	1.92627	0.0540705	1.26704	0.86685
ENSG00000149922	TBX6	16	30097114	30103208	-0.82681	0.429399	-1.9255	0.0541663	1.26627	0.86685
ENSG00000108344	PSMD3	17	38137050	38154213	-2.98119	1.55029	-1.923	0.0544806	1.26376	0.86685
ENSG00000003987	MTMR7	8	17155539	17271037	7.04911	3.66712	1.92225	0.0545745	1.26301	0.86685
ENSG00000152926	ZNF117	7	64432154	64467062	1.01041	0.525695	1.92204	0.0546008	1.2628	0.86685
ENSG00000183798	EMILIN3	20	39988606	39995467	-4.97036	2.58736	-1.92102	0.0547292	1.26178	0.86685
ENSG00000134982	APC	5	112043195	112181936	0.825997	0.430055	1.92068	0.0547726	1.26144	0.86685
ENSG00000196586	MYO6	6	76458909	76629254	0.707401	0.368431	1.92004	0.0548532	1.2608	0.86685
ENSG00000160959	LRRC14	8	145743376	145750557	56.1563	29.2537	1.91963	0.0549043	1.26039	0.86685
ENSG00000143891	GALM	2	38893052	38968379	-1.15947	0.604173	-1.9191	0.0549722	1.25986	0.86685
ENSG00000213918	DNASE1	16	3661729	3730144	-35.84	18.6823	-1.91839	0.055061	1.25916	0.86685
ENSG00000132670	PTPRA	20	2844830	3019722	-0.218528	0.11393	-1.91809	0.0550993	1.25885	0.86685
ENSG00000121964	GTDC1	2	144695635	145090135	1.54066	0.803291	1.91794	0.0551187	1.2587	0.86685
ENSG00000149716	ORAOV1	11	69467844	69490184	-2.07212	1.08084	-1.91714	0.0552196	1.25791	0.86685
ENSG00000135736	CCDC102A	16	57546090	57570511	2.2928	1.1963	1.91658	0.0552908	1.25735	0.86685
ENSG00000164880	INTS1	7	1509913	1545489	0.0275881	0.0143947	1.91655	0.0552952	1.25731	0.86685
ENSG00000121060	TRIM25	17	54965270	54991399	-1.47886	0.771804	-1.91612	0.0553504	1.25688	0.86685
ENSG00000139988	RDH12	14	68168603	68201169	16.075	8.39074	1.9158	0.0553902	1.25657	0.86685
ENSG00000010165	METTL13	1	171750788	171783163	1.67694	0.875422	1.91558	0.0554191	1.25634	0.86685
ENSG00000116329	OPRD1	1	29138654	29190208	-60.7	31.693	-1.91525	0.0554611	1.25601	0.86685
ENSG00000091536	MYO15A	17	18012020	18083116	-1.11491	0.58226	-1.9148	0.0555182	1.25556	0.86685
ENSG00000205581	HMGN1	21	40714241	40721573	-0.221839	0.115856	-1.91479	0.0555197	1.25555	0.86685
ENSG00000223496	EXOSC6	16	70284134	70285833	-0.144598	0.075519	-1.91472	0.0555279	1.25549	0.86685
ENSG00000156931	VPS8	3	184529931	184770402	0.298679	0.156063	1.91384	0.0556405	1.25461	0.86685
ENSG00000133706	LARS	5	145492601	145562223	-0.235558	0.123177	-1.91235	0.0558308	1.25313	0.86685
ENSG00000058262	SEC61A1	3	127770484	127790526	0.290697	0.152013	1.91233	0.0558344	1.2531	0.86685
ENSG00000101333	PLCB4	20	9049410	9461889	-1.16199	0.607904	-1.91147	0.055944	1.25225	0.86685
ENSG00000162604	TM2D1	1	62146718	62191095	0.683662	0.357666	1.91146	0.055946	1.25223	0.86685
ENSG00000104812	GYS1	19	49471382	49496567	4.73624	2.47951	1.91015	0.0561136	1.25093	0.86685
ENSG00000151498	ACAD8	11	134123389	134135749	-4.15875	2.17757	-1.90981	0.056158	1.25059	0.86685
ENSG00000078900	TP73	1	3569084	3652765	17.7996	9.32635	1.90853	0.0563225	1.24932	0.86685
ENSG00000133028	SCO1	17	10583654	10601692	-0.304502	0.15958	-1.90815	0.056372	1.24894	0.86685
ENSG00000131446	MGAT1	5	180217541	180242652	-7.35509	3.85498	-1.90795	0.0563979	1.24874	0.86685
ENSG00000141580	WDR45B	17	80572438	80606429	-0.0574528	0.03012	-1.90746	0.0564605	1.24826	0.86685
ENSG00000170293	CMTM8	3	32280171	32411817	-1.7524	0.918796	-1.90728	0.056485	1.24807	0.86685
ENSG00000118518	RNF146	6	127587755	127609712	22.0589	11.5664	1.90716	0.0565004	1.24795	0.86685
ENSG00000077152	UBE2T	1	202300785	202311108	-2.74942	1.44232	-1.90625	0.0566183	1.24704	0.86685
ENSG00000174136	RGMB	5	98104354	98134347	0.412884	0.216632	1.90592	0.0566608	1.24672	0.86685
ENSG00000213988	ZNF90	19	20188803	20237885	-34.9388	18.3359	-1.90549	0.056717	1.24629	0.86685
ENSG00000105221	AKT2	19	40736224	40791443	13.2261	6.94207	1.90521	0.0567534	1.24601	0.86685
ENSG00000167972	ABCA3	16	2325882	2390747	-1.0844	0.569478	-1.9042	0.0568847	1.245	0.86685
ENSG00000119684	MLH3	14	75480467	75518235	-58.882	30.9277	-1.90386	0.0569286	1.24467	0.86685
ENSG00000116251	RPL22	1	6241329	6269449	0.571595	0.300267	1.90362	0.0569592	1.24444	0.86685
ENSG00000125447	GGA3	17	73232694	73258444	-0.271084	0.142547	-1.90172	0.0572077	1.24255	0.867001
ENSG00000119698	PPP4R4	14	94612465	94746072	-0.239318	0.125846	-1.90168	0.0572133	1.2425	0.867001
ENSG00000213967	ZNF726	19	24097678	24127961	-6.73525	3.54228	-1.90139	0.0572512	1.24222	0.867001
ENSG00000162461	SLC25A34	1	16062900	16067891	0.312966	0.164682	1.90043	0.0573765	1.24127	0.867001
ENSG00000189367	KIAA0408	6	127761488	127780536	0.409967	0.215941	1.89852	0.0576279	1.23937	0.867001
ENSG00000203943	SAMD13	1	84764049	84855640	71.3453	37.5874	1.89812	0.0576806	1.23897	0.867001
ENSG00000005955	GGNBP2	17	34900737	34946278	-0.427345	0.225145	-1.89809	0.0576844	1.23894	0.867001
ENSG00000197822	OCLN	5	68788119	68853931	-1.18157	0.622724	-1.89742	0.0577726	1.23828	0.867001
ENSG00000151689	INPP1	2	191208196	191236391	0.0587874	0.0309834	1.89738	0.0577772	1.23824	0.867001
ENSG00000111364	DDX55	12	124086624	124105488	0.256717	0.135345	1.89676	0.0578595	1.23763	0.867001
ENSG00000134775	FHOD3	18	33877677	34360018	-0.446708	0.235514	-1.89673	0.0578631	1.2376	0.867001
ENSG00000137574	TGS1	8	56685701	56738007	1.64594	0.867859	1.89655	0.0578867	1.23742	0.867001
ENSG00000122218	COPA	1	160259063	160313190	-0.120524	0.0635925	-1.89525	0.0580596	1.23613	0.867832
ENSG00000196730	DAPK1	9	90112143	90323548	0.584093	0.308232	1.89498	0.0580953	1.23586	0.867832
ENSG00000065060	UHRF1BP1	6	34759857	34850915	0.574351	0.303347	1.89338	0.0583071	1.23428	0.86985
ENSG00000258289	CHURC1	14	65381079	65411309	0.0629888	0.0332915	1.89204	0.0584856	1.23295	0.870724
ENSG00000178773	CPNE7	16	89642176	89663654	0.185069	0.0978274	1.89179	0.0585193	1.2327	0.870724
ENSG00000108389	MTMR4	17	56566898	56595266	-6.92122	3.66181	-1.89011	0.0587431	1.23104	0.872908
ENSG00000124406	ATP8A1	4	42410390	42659122	-1.27929	0.677888	-1.88717	0.0591381	1.22813	0.877253
ENSG00000142409	ZNF787	19	56598732	56632649	-4.09215	2.16886	-1.88678	0.0591902	1.22775	0.877253
ENSG00000180938	ZNF572	8	125985540	125991631	54.3604	28.8367	1.88511	0.0594143	1.22611	0.878334
ENSG00000256683	ZNF350	19	52467596	52490109	2.66117	1.41196	1.88473	0.0594658	1.22573	0.878334
ENSG00000117751	PPP1R8	1	28157289	28178187	0.821831	0.436173	1.88419	0.0595398	1.22519	0.878334
ENSG00000124813	RUNX2	6	45295894	45632086	-23.1217	12.2832	-1.88239	0.0597837	1.22342	0.878334
ENSG00000197465	GYPE	4	144792020	144826716	-14.4787	7.69218	-1.88227	0.0597998	1.2233	0.878334
ENSG00000129255	MPDU1	17	7486847	7496107	-4.72367	2.50957	-1.88226	0.0598003	1.2233	0.878334
ENSG00000258465	DCAF8	1	160187254	160254920	-57.044	30.3278	-1.88091	0.0599836	1.22197	0.878334
ENSG00000132716	DCAF8	1	160185505	160254920	-57.044	30.3278	-1.88091	0.0599836	1.22197	0.878334
ENSG00000100577	GSTZ1	14	77787227	77797940	-0.115454	0.0614147	-1.87991	0.0601204	1.22098	0.878334
ENSG00000049245	VAMP3	1	7831329	7841492	-0.0944827	0.0502793	-1.87916	0.0602231	1.22024	0.878334
ENSG00000136603	SKIL	3	170075466	170114623	-6.62118	3.52387	-1.87895	0.0602509	1.22004	0.878334
ENSG00000163510	CWC22	2	180809603	180871840	-5.00713	2.66493	-1.8789	0.060258	1.21999	0.878334
ENSG00000144674	GOLGA4	3	37284668	37408242	0.94759	0.504356	1.87881	0.0602702	1.2199	0.878334
ENSG00000125084	WNT1	12	49372398	49375459	3.87218	2.06356	1.87645	0.060593	1.21758	0.879045
ENSG00000091428	RAPGEF4	2	173600002	173917621	-0.0678315	0.0361605	-1.87584	0.0606766	1.21698	0.879045
ENSG00000108256	NUFIP2	17	27582854	27621136	-3.0127	1.60679	-1.87498	0.060795	1.21613	0.879045
ENSG00000108591	DRG2	17	17991200	18011285	-0.226742	0.121012	-1.87372	0.0609695	1.21489	0.879045
ENSG00000185897	FFAR3	19	35849362	35851387	8.86637	4.73441	1.87275	0.0611025	1.21394	0.879045
ENSG00000188033	ZNF490	19	12688775	12750912	18.3536	9.80419	1.87202	0.0612038	1.21322	0.879045
ENSG00000125966	MMP24	20	33814457	33864801	1.20141	0.641916	1.87159	0.0612628	1.2128	0.879045
ENSG00000147874	HAUS6	9	19053141	19103117	1.64593	0.879702	1.871	0.0613445	1.21222	0.879045
ENSG00000064886	CHI3L2	1	111743393	111786062	0.100453	0.0536932	1.87087	0.0613628	1.21209	0.879045
ENSG00000105419	MEIS3	19	47906381	47922780	-0.111118	0.059408	-1.87042	0.0614262	1.21165	0.879045
ENSG00000122694	GLIPR2	9	36136732	36163910	-107.871	57.6727	-1.87039	0.0614292	1.21163	0.879045
ENSG00000136159	NUDT15	13	48611703	48621358	-3.75988	2.01052	-1.87011	0.0614687	1.21135	0.879045
ENSG00000253797	UTP14C	13	52598827	52607736	36.1647	19.3416	1.86978	0.0615137	1.21103	0.879045
ENSG00000183889	NPIPA7	16	16411301	16444447	0.237271	0.127014	1.86807	0.061753	1.20934	0.879045
ENSG00000214967	NPIPA7	16	16472912	16487811	0.237271	0.127014	1.86807	0.061753	1.20934	0.879045
ENSG00000233024	NPIPA7	16	18451943	18473188	0.237271	0.127014	1.86807	0.061753	1.20934	0.879045
ENSG00000125611	CHCHD5	2	113341817	113346852	-1.11685	0.597963	-1.86776	0.0617962	1.20904	0.879045
ENSG00000196381	ZNF781	19	38158652	38183223	-0.631961	0.338807	-1.86526	0.0621455	1.20659	0.879045
ENSG00000013297	CLDN11	3	170136653	170578169	0.248884	0.133471	1.86471	0.0622217	1.20606	0.879045
ENSG00000196968	FUT11	10	75532049	75540009	0.693157	0.371746	1.8646	0.0622378	1.20595	0.879045
ENSG00000173588	CCDC41	12	94700225	94853764	-3279.57	1758.94	-1.86451	0.06225	1.20586	0.879045
ENSG00000152133	GPATCH11	2	37311594	37326387	0.704426	0.377827	1.86441	0.0622638	1.20576	0.879045
ENSG00000164080	RAD54L2	3	51575160	51702683	2.16834	1.16324	1.86404	0.0623156	1.2054	0.879045
ENSG00000122965	RBM19	12	114254543	114404176	-0.152863	0.0820518	-1.86301	0.062461	1.20439	0.879045
ENSG00000115306	SPTBN1	2	54683422	54896812	-0.0355603	0.0190941	-1.86237	0.0625506	1.20377	0.879045
ENSG00000125247	TMTC4	13	101256181	101327347	-0.0806644	0.043336	-1.86137	0.0626914	1.20279	0.879045
ENSG00000131236	CAP1	1	40505905	40538321	4.99632	2.6867	1.85965	0.0629351	1.20111	0.879045
ENSG00000128510	CPA4	7	129932974	129964020	-7.25728	3.90528	-1.85832	0.063123	1.19981	0.879045
ENSG00000187134	AKR1C1	10	4934796	5025475	-1.70514	0.917695	-1.85807	0.0631587	1.19957	0.879045
ENSG00000150712	MTMR12	5	32227100	32313115	6.91781	3.72365	1.8578	0.0631971	1.1993	0.879045
ENSG00000154479	CCDC173	2	170501935	170550943	-5.76105	3.1012	-1.85768	0.063214	1.19919	0.879045
ENSG00000120800	UTP20	12	101673887	101780394	14.4079	7.75797	1.85717	0.0632864	1.19869	0.879045
ENSG00000142544	CTU1	19	51600863	51611627	5.06873	2.72997	1.8567	0.0633539	1.19823	0.879045
ENSG00000204711	C9orf135	9	72435709	72521148	21.9181	11.8089	1.85606	0.0634452	1.1976	0.879045
ENSG00000005175	RPAP3	12	48057070	48099844	36.6883	19.7703	1.85573	0.063492	1.19728	0.879045
ENSG00000215712	TMEM242	6	157710418	157744633	-1.86283	1.00409	-1.85524	0.0635623	1.1968	0.879045
ENSG00000100150	DEPDC5	22	32149944	32303012	10.9826	5.9225	1.85438	0.063685	1.19596	0.879045
ENSG00000163393	SLC22A15	1	116519119	116612675	-1.56486	0.844115	-1.85385	0.0637608	1.19545	0.879045
ENSG00000163814	CDCP1	3	45123770	45187914	293.415	158.297	1.85358	0.0637999	1.19518	0.879045
ENSG00000218739	CEBPZ-AS1	2	37423631	37443336	0.0744468	0.0401714	1.85323	0.0638495	1.19484	0.879045
ENSG00000267796	LIN37	19	36239262	36245420	27.8667	15.0387	1.853	0.0638828	1.19462	0.879045
ENSG00000153291	SLC25A27	6	46620678	46645930	-0.0372362	0.0200998	-1.85256	0.0639449	1.19419	0.879045
ENSG00000163050	ADCK3	1	227085237	227175246	6.44824	3.48091	1.85246	0.0639598	1.19409	0.879045
ENSG00000182544	MFSD5	12	53645035	53648189	0.693973	0.374701	1.85207	0.0640153	1.19372	0.879045
ENSG00000163106	HPGDS	4	95219686	95264027	-10.5554	5.69996	-1.85183	0.0640504	1.19348	0.879045
ENSG00000132405	TBC1D14	4	6910969	7034845	3.52696	1.90516	1.85127	0.0641307	1.19293	0.879045
ENSG00000109099	PMP22	17	15133095	15168643	-1.15908	0.626121	-1.85121	0.0641394	1.19288	0.879045
ENSG00000020922	MRE11A	11	94152895	94227074	-0.458964	0.248155	-1.84951	0.0643846	1.19122	0.879045
ENSG00000172123	SLFN12	17	33738079	33760302	46.4445	25.1328	1.84796	0.0646081	1.18971	0.879045
ENSG00000173535	TNFRSF10C	8	22941868	22974950	-1.74927	0.946994	-1.84718	0.064721	1.18895	0.879045
ENSG00000011304	PTBP1	19	797075	812327	-1.50818	0.816505	-1.84711	0.0647309	1.18889	0.879045
ENSG00000120664	SPG20OS	13	36920568	36943738	7.33036	3.96998	1.84645	0.0648273	1.18824	0.879045
ENSG00000177981	ASB8	12	48541571	48574996	-0.329092	0.178251	-1.84623	0.0648594	1.18803	0.879045
ENSG00000213551	DNAJC9	10	74943120	75008620	56.6101	30.6733	1.84558	0.0649528	1.1874	0.879045
ENSG00000120129	DUSP1	5	172195093	172198198	0.145342	0.0787712	1.84511	0.0650213	1.18694	0.879045
ENSG00000146776	ATXN7L1	7	105245514	105517050	9.20588	4.99319	1.84369	0.0652289	1.18556	0.879045
ENSG00000131931	THAP1	8	42691817	42698468	10.8039	5.86176	1.84312	0.0653118	1.18501	0.879045
ENSG00000103351	CLUAP1	16	3550924	3589048	-0.263166	0.142793	-1.843	0.0653297	1.18489	0.879045
ENSG00000132773	TOE1	1	45805342	45809647	12.492	6.77849	1.84289	0.065345	1.18479	0.879045
ENSG00000204682	CASC10	10	21781587	21786191	-0.862796	0.468279	-1.84248	0.0654044	1.18439	0.879045
ENSG00000116016	EPAS1	2	46520806	46613836	0.730889	0.396843	1.84176	0.0655102	1.18369	0.879045
ENSG00000138029	HADHB	2	26466038	26513336	0.150242	0.0816053	1.84108	0.0656092	1.18304	0.879045
ENSG00000138698	RAP1GDS1	4	99182535	99365012	-0.288904	0.156922	-1.84107	0.0656114	1.18302	0.879045
ENSG00000171291	ZNF439	19	11959541	11994565	4.01271	2.18081	1.84001	0.0657671	1.18199	0.879045
ENSG00000267508	ZNF285	19	44886459	44905774	-6.60919	3.59197	-1.83999	0.0657699	1.18197	0.879045
ENSG00000081138	CDH7	18	63417488	63548638	-27.759	15.0925	-1.83926	0.0658774	1.18126	0.879045
ENSG00000213203	GIMAP1	7	150413645	150421372	-4.73642	2.57569	-1.83889	0.0659311	1.18091	0.879045
ENSG00000173281	PPP1R3B	8	8993765	9009084	1.34404	0.731084	1.83842	0.0660011	1.18045	0.879045
ENSG00000166845	C18orf54	18	51884287	51911588	3.58068	1.94795	1.83818	0.066036	1.18022	0.879045
ENSG00000112137	PHACTR1	6	12717893	13288645	-0.906297	0.493096	-1.83797	0.0660668	1.18002	0.879045
ENSG00000169251	NMD3	3	160822484	160971320	8.28236	4.50791	1.83729	0.0661664	1.17936	0.879045
ENSG00000005379	BZRAP1	17	56378592	56406152	1.47037	0.800458	1.83691	0.0662227	1.17899	0.879045
ENSG00000035687	ADSS	1	244571796	244615436	-0.889849	0.484894	-1.83514	0.0664848	1.17728	0.879045
ENSG00000125457	MIF4GD	17	73262309	73267308	5.06863	2.76258	1.83475	0.0665434	1.1769	0.879045
ENSG00000157219	HTR5A	7	154862034	154877459	0.181237	0.0988328	1.83377	0.066688	1.17595	0.879045
ENSG00000137210	TMEM14B	6	10747992	10852986	5.34175	2.91402	1.83312	0.0667845	1.17532	0.879045
ENSG00000155849	ELMO1	7	36893961	37488852	0.116391	0.063513	1.83255	0.0668692	1.17477	0.879045
ENSG00000151834	GABRA2	4	46250444	46477247	-0.137553	0.0750924	-1.83178	0.0669844	1.17403	0.879045
ENSG00000198265	HELZ	17	65066554	65242105	-6.98067	3.81123	-1.8316	0.0670105	1.17386	0.879045
ENSG00000146648	EGFR	7	55086714	55324313	-2.07144	1.13119	-1.8312	0.0670712	1.17346	0.879045
ENSG00000073614	KDM5A	12	389295	498620	23.8982	13.0561	1.83043	0.0671863	1.17272	0.879045
ENSG00000154518	ATP5G3	2	176040986	176049335	-0.12079	0.0660073	-1.82995	0.0672577	1.17226	0.879045
ENSG00000152953	STK32B	4	5053169	5502725	216.967	118.587	1.82961	0.0673083	1.17193	0.879045
ENSG00000105246	EBI3	19	4229495	4237528	0.529066	0.289418	1.82804	0.0675442	1.17041	0.879045
ENSG00000197006	METTL9	16	21608539	21668794	0.348862	0.190907	1.82739	0.0676411	1.16979	0.879045
ENSG00000118418	HMGN3	6	79910962	79944406	-0.456208	0.249698	-1.82704	0.0676936	1.16945	0.879045
ENSG00000146592	CREB5	7	28338940	28865511	-0.845473	0.462807	-1.82684	0.0677244	1.16925	0.879045
ENSG00000112651	MRPL2	6	43021767	43027544	-2.15863	1.18207	-1.82614	0.0678288	1.16859	0.879045
ENSG00000100197	CYP2D6	22	42522501	42526908	-1.01386	0.55541	-1.82543	0.0679369	1.16789	0.879045
ENSG00000126264	HCST	19	36393382	36395279	14.1727	7.76527	1.82514	0.0679801	1.16762	0.879045
ENSG00000128045	RASL11B	4	53728457	53733000	-0.759269	0.416118	-1.82465	0.0680543	1.16714	0.879045
ENSG00000146282	RARS2	6	88224096	88299721	-0.95988	0.526273	-1.82392	0.068164	1.16644	0.879045
ENSG00000203797	DDO	6	110712974	110736765	0.424094	0.232635	1.823	0.0683028	1.16556	0.879045
ENSG00000128298	BAIAP2L2	22	38480896	38506677	-0.137001	0.0751748	-1.82244	0.0683886	1.16502	0.879045
ENSG00000163481	RNF25	2	219528587	219537134	-1.9466	1.06815	-1.8224	0.0683948	1.16498	0.879045
ENSG00000165113	GKAP1	9	86354336	86444431	-1.86416	1.02309	-1.82208	0.0684422	1.16468	0.879045
ENSG00000143622	RIT1	1	155867599	155881195	0.750344	0.411821	1.82201	0.0684529	1.16461	0.879045
ENSG00000240184	PCDHGC3	5	140855580	140892542	-0.0771099	0.0423248	-1.82186	0.068476	1.16446	0.879045
ENSG00000197372	ZNF675	19	23708433	23870022	3.73267	2.04994	1.82087	0.068627	1.1635	0.879045
ENSG00000120029	C10orf76	10	103605356	103815950	-1.14535	0.629055	-1.82075	0.0686446	1.16339	0.879045
ENSG00000141140	MYO19	17	34851477	34899284	0.657205	0.360989	1.82057	0.0686725	1.16322	0.879045
ENSG00000123200	ZC3H13	13	46528600	46626894	0.134811	0.074052	1.82049	0.0686839	1.16314	0.879045
ENSG00000167323	STIM1	11	3875757	4114439	-2.165	1.18929	-1.82041	0.0686966	1.16306	0.879045
ENSG00000070961	ATP2B1	12	89981828	90103077	-0.519144	0.285374	-1.81917	0.0688856	1.16187	0.879045
ENSG00000164488	DACT2	6	168693510	168720434	-2.00942	1.10533	-1.81794	0.0690732	1.16069	0.879045
ENSG00000145708	CRHBP	5	76248538	76276983	16.8201	9.25307	1.81779	0.069097	1.16054	0.879045
ENSG00000126226	PCID2	13	113831891	113863029	-3.83141	2.10842	-1.81719	0.0691879	1.15997	0.879045
ENSG00000145247	OCIAD2	4	48887036	48908954	0.217013	0.119456	1.81667	0.0692676	1.15947	0.879045
ENSG00000041357	PSMA4	15	78832747	78841604	0.132096	0.072727	1.81633	0.06932	1.15914	0.879045
ENSG00000184986	TMEM121	14	105992940	105996539	0.444986	0.245071	1.81574	0.0694106	1.15857	0.879045
ENSG00000076108	BAZ2A	12	56989380	57030600	114.514	63.098	1.81487	0.0695443	1.15774	0.879045
ENSG00000186998	EMID1	22	29601840	29655586	0.627496	0.34588	1.8142	0.0696465	1.1571	0.879045
ENSG00000176472	ZNF575	19	44029649	44040282	-1.56118	0.860881	-1.81347	0.0697597	1.1564	0.879045
ENSG00000162222	TTC9C	11	62495541	62507765	-0.605019	0.333958	-1.81166	0.0700384	1.15466	0.879045
ENSG00000166619	BLCAP	20	36120874	36156333	-0.423762	0.233935	-1.81145	0.0700709	1.15446	0.879045
ENSG00000008513	ST3GAL1	8	134467091	134584183	-31.7112	17.5098	-1.81105	0.0701325	1.15408	0.879045
ENSG00000181827	RFX7	15	56379478	56535483	-35.8334	19.7889	-1.81078	0.0701745	1.15382	0.879045
ENSG00000101216	GMEB2	20	62218955	62258394	-1.43452	0.792483	-1.81016	0.0702704	1.15323	0.879045
ENSG00000110013	SIAE	11	124503009	124565603	-0.700386	0.387013	-1.80972	0.0703388	1.15281	0.879045
ENSG00000175806	MSRA	8	9911778	10286401	3.81804	2.11018	1.80935	0.0703973	1.15244	0.879045
ENSG00000160469	BRSK1	19	55793440	55823901	-0.107781	0.0595918	-1.80865	0.0705055	1.15178	0.879045
ENSG00000118733	OLFM3	1	102268130	102462586	1.58549	0.876693	1.80849	0.0705309	1.15162	0.879045
ENSG00000247626	MARS2	2	198570087	198573113	2.38726	1.32033	1.80808	0.0705936	1.15123	0.879045
ENSG00000165521	EML5	14	89078775	89259096	-2.89278	1.59997	-1.80802	0.0706032	1.15118	0.879045
ENSG00000152726	FAM21B	10	47894023	47949412	1.06319	0.588108	1.80782	0.070635	1.15098	0.879045
ENSG00000131475	VPS25	17	40925454	40931617	-2.23291	1.23515	-1.80781	0.0706362	1.15097	0.879045
ENSG00000161955	TNFSF13	17	7461609	7464925	0.181216	0.100383	1.80525	0.0710349	1.14853	0.879045
ENSG00000117593	DARS2	1	173793641	173827684	-0.667122	0.369638	-1.8048	0.0711063	1.14809	0.879045
ENSG00000103995	CEP152	15	49005125	49103343	19.4194	10.7604	1.80471	0.07112	1.14801	0.879045
ENSG00000160208	RRP1B	21	45079429	45115958	0.539823	0.299129	1.80465	0.0711297	1.14795	0.879045
ENSG00000204882	GPR20	8	142366600	142377367	-5.02494	2.78452	-1.80459	0.0711383	1.1479	0.879045
ENSG00000188888	GPR179	17	36481413	36499730	-2.54443	1.41009	-1.80445	0.0711605	1.14776	0.879045
ENSG00000101353	MROH8	20	35729629	35807991	-1.27278	0.705368	-1.80442	0.0711649	1.14773	0.879045
ENSG00000136807	CDK9	9	130547958	130553066	0.398375	0.220893	1.80348	0.0713133	1.14683	0.879045
ENSG00000197536	C5orf56	5	131746328	131811736	2.88817	1.60166	1.80323	0.0713518	1.1466	0.879045
ENSG00000157240	FZD1	7	90893783	90898123	-14.4859	8.0388	-1.80199	0.0715468	1.14541	0.879045
ENSG00000146067	FAM193B	5	176946789	176981542	0.175101	0.097171	1.80199	0.0715472	1.14541	0.879045
ENSG00000101187	SLCO4A1	20	61273797	61317137	-1.38845	0.770511	-1.80199	0.0715473	1.14541	0.879045
ENSG00000076685	NT5C2	10	104845940	104953056	0.264822	0.147029	1.80116	0.0716781	1.14461	0.879045
ENSG00000100997	ABHD12	20	25275379	25371619	0.035014	0.0194425	1.8009	0.0717183	1.14437	0.879045
ENSG00000164465	DCBLD1	6	117774980	117891021	-1.15283	0.640149	-1.80087	0.0717229	1.14434	0.879045
ENSG00000197457	STMN3	20	62271061	62284780	-0.00934692	0.00519108	-1.80058	0.0717699	1.14406	0.879045
ENSG00000114654	EFCC1	3	128720472	128759585	86.6841	48.1464	1.80043	0.0717934	1.14392	0.879045
ENSG00000088836	SLC4A11	20	3208063	3219836	-0.553731	0.307588	-1.80023	0.0718236	1.14373	0.879045
ENSG00000257365	FNTB	14	65381203	65529368	0.242634	0.134901	1.7986	0.0720814	1.14218	0.879045
ENSG00000152208	GRID2	4	93225550	94695707	-10.6048	5.89638	-1.79853	0.0720925	1.14211	0.879045
ENSG00000162551	ALPL	1	21835858	21904905	-0.267334	0.148711	-1.79767	0.0722293	1.14129	0.879045
ENSG00000112530	PACRG	6	163148164	163736524	-0.30267	0.168396	-1.79737	0.072277	1.141	0.879045
ENSG00000175130	MARCKSL1	1	32799433	32801980	-0.587193	0.326702	-1.79733	0.0722825	1.14097	0.879045
ENSG00000120802	TMPO	12	98909290	98944157	-1.12609	0.626714	-1.79681	0.0723659	1.14047	0.879045
ENSG00000141504	SAT2	17	7529552	7531194	-0.0180686	0.0100587	-1.79632	0.0724443	1.14	0.879045
ENSG00000177663	IL17RA	22	17565844	17596583	81.1803	45.1931	1.7963	0.0724471	1.13998	0.879045
ENSG00000177272	KCNA3	1	111214310	111217655	55.4895	30.9024	1.79564	0.0725525	1.13935	0.879045
ENSG00000103254	FAM173A	16	770581	772601	0.82309	0.458503	1.79517	0.0726269	1.1389	0.879045
ENSG00000139187	KLRG1	12	9102640	9163356	-1.56673	0.872756	-1.79515	0.0726293	1.13889	0.879045
ENSG00000174938	SEZ6L2	16	29882480	29910868	-0.0440964	0.0245805	-1.79396	0.0728195	1.13775	0.879045
ENSG00000115041	KCNIP3	2	95963052	96051825	-0.0665114	0.0370767	-1.79389	0.0728315	1.13768	0.879045
ENSG00000136213	CHST12	7	2443223	2474242	-2.0173	1.12464	-1.79373	0.0728556	1.13754	0.879045
ENSG00000080823	MOK	14	102690837	102771537	-5190.6	2893.99	-1.79358	0.0728809	1.13739	0.879045
ENSG00000168904	LRRC28	15	99791567	99930934	8.5072	4.74356	1.79342	0.0729057	1.13724	0.879045
ENSG00000140538	NTRK3	15	88418230	88799999	2.02978	1.13192	1.79321	0.0729387	1.13704	0.879045
ENSG00000108848	LUC7L3	17	48796905	48833574	0.759361	0.423593	1.79266	0.0730266	1.13652	0.879045
ENSG00000143702	CEP170	1	243287730	243418650	-1.84354	1.02871	-1.79209	0.073118	1.13598	0.879045
ENSG00000131378	RFTN1	3	16355081	16555533	0.905417	0.505237	1.79206	0.0731227	1.13595	0.879045
ENSG00000038002	AGA	4	178351924	178363657	0.108137	0.0603713	1.79121	0.07326	1.13513	0.879045
ENSG00000117614	SYF2	1	25549170	25558993	-1.94824	1.08795	-1.79074	0.073335	1.13469	0.879045
ENSG00000175664	TEX26	13	31506840	31549639	0.826537	0.461567	1.79072	0.073338	1.13467	0.879045
ENSG00000172640	OR10AD1	12	48596081	48597170	-44.6375	24.9276	-1.79068	0.0733443	1.13463	0.879045
ENSG00000150556	LYPD6B	2	149894621	150071776	20.09	11.2225	1.79016	0.0734274	1.13414	0.879045
ENSG00000160888	IER2	19	13261229	13265722	-17.648	9.86077	-1.78972	0.0734993	1.13372	0.879045
ENSG00000125657	TNFSF9	19	6531010	6535931	-11.626	6.49777	-1.78923	0.0735778	1.13325	0.879056
ENSG00000122406	RPL5	1	93297582	93307481	0.0822684	0.0460436	1.78675	0.073978	1.1309	0.880347
ENSG00000111328	CDK2AP1	12	123745528	123756881	-3.05926	1.71235	-1.78659	0.074004	1.13074	0.880347
ENSG00000164889	SLC4A2	7	150754297	150773614	-1.08554	0.607695	-1.78633	0.0740461	1.1305	0.880347
ENSG00000096872	IFT74	9	26947037	27062928	-0.449347	0.251572	-1.78615	0.0740743	1.13033	0.880347
ENSG00000174165	ZDHHC24	11	66288108	66313709	-3.42502	1.91773	-1.78597	0.0741035	1.13016	0.880347
ENSG00000165935	SMCO2	12	27619743	27655118	4.67817	2.61983	1.78568	0.0741517	1.12988	0.880347
ENSG00000183230	CTNNA3	10	67672276	69455927	-0.64379	0.360659	-1.78504	0.0742554	1.12927	0.880656
ENSG00000188322	SBK1	16	28303840	28335170	-20.8608	11.7001	-1.78296	0.0745935	1.1273	0.882817
ENSG00000110931	CAMKK2	12	121675497	121736111	-0.0533765	0.0299404	-1.78276	0.0746257	1.12711	0.882817
ENSG00000167702	KIFC2	8	145691426	145699585	0.0631504	0.0354284	1.78248	0.0746712	1.12685	0.882817
ENSG00000151812	SLC35F4	14	58030640	58448912	20.2064	11.3553	1.77947	0.0751628	1.124	0.883624
ENSG00000121764	HCRTR1	1	32083287	32098119	6.67328	3.75245	1.77838	0.0753421	1.12296	0.883624
ENSG00000170324	FRMPD2	10	49364601	49482941	0.269663	0.151678	1.77787	0.0754259	1.12248	0.883624
ENSG00000105767	CADM4	19	44126520	44143991	-0.261486	0.147087	-1.77776	0.0754428	1.12238	0.883624
ENSG00000172171	TEFM	17	29224354	29233838	0.855986	0.481507	1.77772	0.0754497	1.12234	0.883624
ENSG00000139168	ZCRB1	12	42705880	42719920	0.0714676	0.0402024	1.7777	0.0754539	1.12232	0.883624
ENSG00000177683	THAP5	7	108194987	108210194	0.274641	0.154529	1.77727	0.0755236	1.12192	0.883624
ENSG00000105552	BCAT2	19	49298319	49314286	-3.6526	2.05549	-1.777	0.0755684	1.12166	0.883624
ENSG00000100865	CINP	14	102808956	102829253	0.14783	0.0832387	1.77597	0.0757378	1.12069	0.883624
ENSG00000273079	GRIN2B	12	13693165	14133053	0.849948	0.478665	1.77566	0.0757883	1.1204	0.883624
ENSG00000135083	CCNJL	5	159678659	159772403	2.80022	1.57769	1.77488	0.0759177	1.11966	0.883624
ENSG00000100532	CGRRF1	14	54976530	55005567	-8.32546	4.69086	-1.77483	0.0759266	1.11961	0.883624
ENSG00000032742	IFT88	13	21140585	21265503	-0.858575	0.483772	-1.77475	0.0759389	1.11954	0.883624
ENSG00000188038	NRN1L	16	67918708	67922758	10.2505	5.77594	1.77468	0.0759504	1.11947	0.883624
ENSG00000042753	AP2S1	19	47341393	47354249	-0.0706003	0.0398281	-1.77263	0.0762907	1.11753	0.883624
ENSG00000168539	CHRM1	11	62676151	62689279	-3.64055	2.05436	-1.77211	0.0763764	1.11704	0.883624
ENSG00000116852	KIF21B	1	200938520	200992828	-0.0757304	0.042745	-1.77168	0.0764478	1.11664	0.883624
ENSG00000100243	CYB5R3	22	43013846	43045574	-0.128816	0.0727202	-1.77139	0.0764964	1.11636	0.883624
ENSG00000002834	LASP1	17	37026112	37078023	-7.4003	4.17862	-1.77099	0.0765621	1.11599	0.883624
ENSG00000119121	TRPM6	9	77337411	77503010	-19.1763	10.8296	-1.77073	0.0766057	1.11574	0.883624
ENSG00000089639	GMIP	19	19740285	19754476	1.36877	0.773147	1.77039	0.0766616	1.11542	0.883624
ENSG00000227345	PARG	10	51026325	51130715	5.33796	3.01519	1.77035	0.0766681	1.11539	0.883624
ENSG00000182054	IDH2	15	90626277	90645736	0.248389	0.140357	1.7697	0.0767778	1.11476	0.883624
ENSG00000157064	NMNAT2	1	183217372	183387737	0.138109	0.0780432	1.76964	0.0767865	1.11472	0.883624
ENSG00000168135	KCNJ4	22	38822332	38851205	0.111759	0.0631699	1.76919	0.0768628	1.11428	0.883624
ENSG00000174483	BBS1	11	66278077	66301098	-0.26694	0.150885	-1.76916	0.0768664	1.11426	0.883624
ENSG00000177462	OR2T8	1	248084320	248085258	3.72577	2.10677	1.76847	0.0769819	1.11361	0.883624
ENSG00000159596	TMEM69	1	46152886	46160115	14.4815	8.19115	1.76795	0.0770701	1.11311	0.883624
ENSG00000144381	HSPD1	2	198351305	198381461	-0.0313551	0.0177389	-1.76759	0.0771297	1.11278	0.883624
ENSG00000187609	EXD3	9	140201348	140317714	0.827964	0.468555	1.76706	0.0772183	1.11228	0.883624
ENSG00000103269	RHBDL1	16	725666	728268	0.4645	0.262904	1.7668	0.0772609	1.11204	0.883624
ENSG00000182180	MRPS16	10	75006510	75012451	-2.47565	1.40124	-1.76675	0.0772699	1.11199	0.883624
ENSG00000244752	CRYBB2	22	25615489	25627836	-1.19131	0.67439	-1.7665	0.0773112	1.11176	0.883624
ENSG00000064651	SLC12A2	5	127419458	127525380	0.72485	0.41056	1.76552	0.0774771	1.11083	0.884376
ENSG00000197548	ATG7	3	11313995	11599139	-0.683313	0.387207	-1.76472	0.0776103	1.11008	0.884376
ENSG00000204843	DCTN1	2	74588281	74619214	0.897554	0.50861	1.76472	0.0776111	1.11008	0.884376
ENSG00000117155	SSX2IP	1	85109390	85156486	-0.689402	0.3908	-1.76408	0.0777189	1.10947	0.884476
ENSG00000152049	KCNE4	2	223916532	224063117	4.51564	2.56027	1.76374	0.0777758	1.10916	0.884476
ENSG00000112343	TRIM38	6	25963030	25987384	-2.82248	1.60253	-1.76126	0.0781941	1.10683	0.885303
ENSG00000134996	OSTF1	9	77703459	77762181	-0.802303	0.455771	-1.76032	0.0783534	1.10594	0.885303
ENSG00000182134	TDRKH	1	151742583	151763892	0.446182	0.253496	1.76011	0.0783885	1.10575	0.885303
ENSG00000173064	HECTD4	12	112597992	112819896	0.203132	0.115439	1.75964	0.0784695	1.1053	0.885303
ENSG00000166831	RBPMS2	15	65032091	65067786	2.1524	1.22322	1.75961	0.0784735	1.10528	0.885303
ENSG00000196967	ZNF585A	19	37597636	37663643	-2.35973	1.34109	-1.75956	0.0784818	1.10523	0.885303
ENSG00000185432	METTL7A	12	51317255	51326300	0.339234	0.192916	1.75846	0.0786701	1.10419	0.885303
ENSG00000196405	EVL	14	100437786	100610573	-0.607315	0.345436	-1.75811	0.0787282	1.10387	0.885303
ENSG00000180155	LYNX1	8	143845752	143859640	-0.0301118	0.0171346	-1.75737	0.0788554	1.10317	0.885303
ENSG00000120705	ETF1	5	137841784	137878989	3.13666	1.78496	1.75728	0.0788707	1.10308	0.885303
ENSG00000008277	ADAM22	7	87563458	87832204	0.568165	0.323477	1.75643	0.0790149	1.10229	0.885303
ENSG00000117899	MESDC2	15	81239667	81282219	2.63953	1.50317	1.75597	0.079094	1.10186	0.885303
ENSG00000133678	TMEM254	10	81838402	81852313	-25.8091	14.698	-1.75597	0.0790943	1.10185	0.885303
ENSG00000138663	COPS4	4	83955600	83996971	0.157107	0.0894733	1.75591	0.0791031	1.10181	0.885303
ENSG00000196844	PATE2	11	125646008	125648714	4.46332	2.54222	1.75568	0.0791433	1.10159	0.885303
ENSG00000172361	CCDC11	18	47753563	47792892	-3.49925	1.99334	-1.75547	0.0791787	1.10139	0.885303
ENSG00000070269	TMEM260	14	56955072	57117324	-1.55933	0.888771	-1.75448	0.079349	1.10046	0.885303
ENSG00000261052	SULT1A3	16	30205754	30215631	-33.6845	19.2026	-1.75416	0.0794027	1.10016	0.885303
ENSG00000172890	NADSYN1	11	71164155	71235153	-0.226141	0.128935	-1.75391	0.0794457	1.09993	0.885303
ENSG00000165029	ABCA1	9	107543283	107690518	-1.98949	1.13438	-1.75381	0.0794626	1.09984	0.885303
ENSG00000112062	MAPK14	6	35995488	36079013	-0.735208	0.419241	-1.75366	0.0794883	1.0997	0.885303
ENSG00000114812	VIPR1	3	42530791	42579059	-4.46114	2.54481	-1.75304	0.0795958	1.09911	0.88563
ENSG00000170043	TRAPPC1	17	7833663	7835441	-0.149316	0.0852364	-1.75178	0.0798113	1.09794	0.887158
ENSG00000115541	HSPE1	2	198364718	198368181	-0.204874	0.117003	-1.75103	0.0799415	1.09723	0.887735
ENSG00000149923	PPP4C	16	30087299	30096698	5.7047	3.25924	1.75032	0.0800637	1.09656	0.888085
ENSG00000170185	USP38	4	144106070	144144983	9.03193	5.16223	1.74962	0.0801839	1.09591	0.888085
ENSG00000100916	BRMS1L	14	36295524	36401531	5.83418	3.33559	1.74907	0.0802785	1.0954	0.888085
ENSG00000141127	PRPSAP2	17	18743398	18834581	-0.287714	0.164517	-1.74884	0.0803186	1.09518	0.888085
ENSG00000129003	VPS13C	15	62144588	62352672	0.70945	0.405731	1.74857	0.0803647	1.09493	0.888085
ENSG00000008256	CYTH3	7	6201407	6312275	-3.46432	1.98199	-1.7479	0.0804816	1.0943	0.888511
ENSG00000180773	SLC36A4	11	92877341	92931130	3.54124	2.02695	1.74708	0.0806237	1.09354	0.888659
ENSG00000152076	CCDC74B	2	130896860	130902707	1.4506	0.83042	1.74682	0.0806681	1.0933	0.888659
ENSG00000215421	ZNF407	18	72265106	72777627	-13.0761	7.48719	-1.74647	0.0807301	1.09296	0.888659
ENSG00000106477	CEP41	7	130033612	130082274	-1.20085	0.688418	-1.74436	0.0810966	1.091	0.891827
ENSG00000174851	YIF1A	11	66052051	66056641	-3.25194	1.86606	-1.74267	0.0813908	1.08942	0.894195
ENSG00000187838	TMEM256-PLSCR3	17	7293046	7307416	-0.470869	0.270302	-1.74201	0.0815068	1.08881	0.894602
ENSG00000100804	PSMB5	14	23485752	23504439	0.234139	0.134523	1.74051	0.0817689	1.08741	0.896611
ENSG00000180113	TDRD6	6	46655612	46672056	0.523681	0.301162	1.73887	0.0820578	1.08588	0.898085
ENSG00000105894	PTN	7	136912088	137028611	-0.0917	0.0527413	-1.73867	0.0820921	1.0857	0.898085
ENSG00000246922	UBAP1L	15	65385338	65407535	-0.306938	0.176564	-1.73839	0.0821423	1.08543	0.898085
ENSG00000151914	DST	6	56322785	56819426	0.587703	0.33832	1.73712	0.0823654	1.08426	0.898085
ENSG00000250571	GLI4	8	144349603	144359101	1.03603	0.59644	1.73703	0.082382	1.08417	0.898085
ENSG00000079739	PGM1	1	64058947	64125916	-0.590534	0.339971	-1.73702	0.0823844	1.08416	0.898085
ENSG00000172650	AGAP5	10	75434033	75457639	2.27451	1.30975	1.7366	0.0824578	1.08377	0.898085
ENSG00000134287	ARF3	12	49329506	49351334	-0.587143	0.338401	-1.73505	0.0827314	1.08233	0.898595
ENSG00000141526	SLC16A3	17	80186273	80219005	-0.559528	0.322614	-1.73436	0.0828549	1.08168	0.898595
ENSG00000205930	C21orf49	21	34144411	34266043	8.68683	5.00895	1.73426	0.0828717	1.08159	0.898595
ENSG00000100445	SDR39U1	14	24908972	24912111	-0.374468	0.215984	-1.73378	0.082957	1.08115	0.898595
ENSG00000073146	MOV10L1	22	50528308	50600119	-3.54713	2.04677	-1.73304	0.0830893	1.08046	0.898595
ENSG00000181638	ZFP41	8	144328991	144344875	1.15411	0.66651	1.73158	0.0833487	1.0791	0.898595
ENSG00000264668	ZFP41	8	144329280	144358573	1.15411	0.66651	1.73158	0.0833487	1.0791	0.898595
ENSG00000136436	CALCOCO2	17	46908350	46943884	1.93737	1.11896	1.73141	0.0833789	1.07894	0.898595
ENSG00000116396	KCNC4	1	110753965	110825722	0.834123	0.481898	1.73091	0.0834675	1.07848	0.898595
ENSG00000137821	LRRC49	15	71145578	71342414	-3.90955	2.25965	-1.73015	0.0836027	1.07778	0.898595
ENSG00000182628	SKA2	17	57187312	57232630	-0.200984	0.116176	-1.73001	0.083629	1.07764	0.898595
ENSG00000147649	MTDH	8	98656407	98740998	1.0514	0.607972	1.72936	0.0837446	1.07704	0.898595
ENSG00000167642	SPINT2	19	38734675	38783254	0.075097	0.0434257	1.72932	0.0837515	1.07701	0.898595
ENSG00000225526	C3orf83	3	12556433	12602558	1.16247	0.672362	1.72893	0.0838221	1.07664	0.898595
ENSG00000188375	H3F3C	12	31944123	31945175	-11.2381	6.50112	-1.72864	0.0838728	1.07638	0.898595
ENSG00000175215	CTDSP2	12	58213710	58240522	0.735431	0.425507	1.72836	0.0839232	1.07612	0.898595
ENSG00000108342	CSF3	17	38171614	38174066	-0.330583	0.191406	-1.72713	0.0841438	1.07498	0.898595
ENSG00000113361	CDH6	5	31193857	31329253	4.69869	2.72131	1.72662	0.084235	1.07451	0.898595
ENSG00000077463	SIRT6	19	4174106	4182601	0.210238	0.121764	1.7266	0.0842391	1.07449	0.898595
ENSG00000154822	PLCL2	3	16844159	17132086	-0.888649	0.514963	-1.72566	0.0844094	1.07361	0.898595
ENSG00000186952	TMEM232	5	109624934	110074657	-17.6276	10.2225	-1.7244	0.0846363	1.07244	0.898595
ENSG00000111052	LIN7A	12	81186299	81331704	1.16623	0.676681	1.72346	0.0848047	1.07158	0.898595
ENSG00000163512	AZI2	3	28356494	28390618	13.1605	7.63669	1.72333	0.0848297	1.07145	0.898595
ENSG00000108272	DHRS11	17	34948228	34957235	0.177833	0.103193	1.72331	0.0848324	1.07144	0.898595
ENSG00000125445	MRPS7	17	73257755	73262454	0.217166	0.126067	1.72262	0.0849567	1.0708	0.898595
ENSG00000095596	CYP26A1	10	94833232	94837647	20.5574	11.9339	1.72261	0.0849599	1.07079	0.898595
ENSG00000141664	ZCCHC2	18	60190240	60254942	5.01274	2.91009	1.72254	0.084972	1.07072	0.898595
ENSG00000122986	HVCN1	12	111065646	111142755	-0.159053	0.092339	-1.72249	0.0849814	1.07068	0.898595
ENSG00000175550	DRAP1	11	65686728	65689032	-0.201874	0.117228	-1.72206	0.0850585	1.07028	0.898595
ENSG00000106993	CDC37L1	9	4679559	4708398	-2.75843	1.60226	-1.72159	0.085144	1.06985	0.898595
ENSG00000164040	PGRMC2	4	129190397	129209984	49.6402	28.8429	1.72106	0.0852408	1.06935	0.898595
ENSG00000079308	TNS1	2	218664512	218867718	2.76515	1.60721	1.72047	0.0853479	1.06881	0.898595
ENSG00000197586	ENTPD6	20	25176329	25207365	0.113471	0.065995	1.71939	0.0855441	1.06781	0.898595
ENSG00000138231	DBR1	3	137879854	137893791	4.54843	2.64541	1.71937	0.0855471	1.06779	0.898595
ENSG00000118514	ALDH8A1	6	135238528	135271260	-0.0758458	0.0441142	-1.71931	0.0855586	1.06774	0.898595
ENSG00000116649	SRM	1	11114641	11120081	0.254699	0.148175	1.7189	0.0856317	1.06737	0.898595
ENSG00000151092	NGLY1	3	25760435	25831530	-0.806794	0.469376	-1.71887	0.0856388	1.06733	0.898595
ENSG00000115896	PLCL1	2	198669426	199437305	0.650787	0.378624	1.71882	0.0856469	1.06729	0.898595
ENSG00000139211	AMIGO2	12	47469490	47473734	-15.0486	8.75751	-1.71836	0.085731	1.06686	0.898595
ENSG00000254772	EEF1G	11	62327073	62342401	-0.012212	0.00710957	-1.71768	0.0858555	1.06623	0.898595
ENSG00000117394	SLC2A1	1	43391052	43424530	0.389728	0.227012	1.71678	0.0860198	1.0654	0.898595
ENSG00000171953	ATPAF2	17	17880723	17942523	-3.18465	1.85683	-1.7151	0.0863265	1.06386	0.898595
ENSG00000113212	PCDHB7	5	140552243	140555957	1.57612	0.919104	1.71484	0.0863743	1.06362	0.898595
ENSG00000106780	MEGF9	9	123363091	123476748	0.34827	0.203219	1.71377	0.0865712	1.06263	0.898595
ENSG00000174453	VWC2L	2	215275789	215443683	8.70063	5.0815	1.71222	0.0868565	1.0612	0.898595
ENSG00000205307	SAP25	7	100169855	100171270	0.132519	0.0773984	1.71216	0.0868664	1.06115	0.898595
ENSG00000111725	PRKAB1	12	120105558	120119435	-0.881299	0.514731	-1.71216	0.0868679	1.06114	0.898595
ENSG00000198792	TMEM184B	22	38615298	38669040	-0.0579695	0.0338691	-1.71158	0.0869749	1.06061	0.898595
ENSG00000101180	HRH3	20	60790026	60795323	-0.0472661	0.0276446	-1.70978	0.0873074	1.05895	0.898595
ENSG00000135424	ITGA7	12	56078352	56109827	-0.415515	0.243103	-1.70922	0.0874105	1.05844	0.898595
ENSG00000220205	VAMP2	17	8062467	8066864	0.0151767	0.00888029	1.70903	0.0874454	1.05826	0.898595
ENSG00000126822	PLEKHG3	14	65170820	65213610	0.140843	0.0824319	1.7086	0.0875255	1.05787	0.898595
ENSG00000198646	NCOA6	20	33284722	33413452	-0.252483	0.147831	-1.70791	0.0876535	1.05723	0.898595
ENSG00000243449	C4orf48	4	2043689	2045697	-17.2088	10.0817	-1.70693	0.087835	1.05633	0.898595
ENSG00000082781	ITGB5	3	124480795	124620265	64.9663	38.0715	1.70643	0.0879281	1.05587	0.898595
ENSG00000152661	GJA1	6	121756838	121770873	0.0294487	0.0172609	1.70609	0.087991	1.05556	0.898595
ENSG00000132600	PRMT7	16	68344877	68392466	0.0960335	0.0563218	1.70508	0.0881787	1.05464	0.898595
ENSG00000184060	ADAP2	17	29233362	29286340	19.6849	11.5463	1.70487	0.0882196	1.05444	0.898595
ENSG00000040933	INPP4A	2	99061317	99210853	-2.05406	1.2054	-1.70405	0.0883724	1.05368	0.898595
ENSG00000145451	GLRA3	4	175558065	175750465	0.194805	0.114402	1.70281	0.088603	1.05255	0.898595
ENSG00000147588	PMP2	8	82352561	82359758	-0.0754394	0.0443301	-1.70176	0.0887997	1.05159	0.898595
ENSG00000170222	ADPRM	17	10600911	10614550	0.524287	0.308095	1.7017	0.0888108	1.05153	0.898595
ENSG00000087263	OGFOD1	16	56485402	56513012	-2.67871	1.57477	-1.70102	0.0889397	1.0509	0.898595
ENSG00000166452	AKIP1	11	8932686	8941631	0.271615	0.159695	1.70083	0.0889745	1.05073	0.898595
ENSG00000100138	NHP2L1	22	42069934	42086508	-0.346945	0.204151	-1.69945	0.0892338	1.04947	0.898595
ENSG00000178175	ZNF366	5	71738479	71803554	1.56492	0.920839	1.69945	0.0892344	1.04947	0.898595
ENSG00000107742	SPOCK2	10	73818793	73848790	0.0257231	0.0151393	1.6991	0.0893004	1.04915	0.898595
ENSG00000213937	CLDN9	16	3062457	3064506	-18.5118	10.9013	-1.69812	0.0894848	1.04825	0.898595
ENSG00000255408	PCDHA3	5	140180783	140391929	30.9504	18.2268	1.69807	0.0894954	1.0482	0.898595
ENSG00000138785	INTS12	4	106603784	106817143	4.123	2.42832	1.69788	0.0895309	1.04803	0.898595
ENSG00000153029	MR1	1	181003067	181031074	-2.54275	1.49822	-1.69717	0.0896636	1.04738	0.898595
ENSG00000139219	COL2A1	12	48366748	48398269	-16.9449	9.98476	-1.69708	0.0896822	1.04729	0.898595
ENSG00000175265	GOLGA8A	15	34671269	34880704	0.180899	0.10666	1.69604	0.0898783	1.04635	0.898595
ENSG00000100714	MTHFD1	14	64854749	64926722	-1.25447	0.739682	-1.69596	0.0898929	1.04627	0.898595
ENSG00000132376	INPP5K	17	1397865	1420182	14.2221	8.39019	1.69509	0.0900591	1.04547	0.898595
ENSG00000176771	NCKAP5	2	133429374	134326034	3.26963	1.92966	1.6944	0.0901889	1.04485	0.898595
ENSG00000213699	SLC35F6	2	26987152	27004099	4.81895	2.84443	1.69417	0.090233	1.04463	0.898595
ENSG00000092036	HAUS4	14	23415437	23426370	0.190631	0.11253	1.69404	0.0902571	1.04452	0.898595
ENSG00000113657	DPYSL3	5	146770374	146889619	-0.663655	0.391808	-1.69383	0.0902984	1.04432	0.898595
ENSG00000165916	PSMC3	11	47440320	47447993	-0.04036	0.0238377	-1.69311	0.090434	1.04367	0.898595
ENSG00000160716	CHRNB2	1	154540257	154552502	0.160324	0.0947138	1.69272	0.0905095	1.04331	0.898595
ENSG00000120341	SEC16B	1	177893091	177953438	-0.745948	0.440793	-1.69229	0.0905916	1.04291	0.898595
ENSG00000144677	CTDSPL	3	37903451	38025960	7.68298	4.54102	1.69191	0.0906635	1.04257	0.898595
ENSG00000034239	EFCAB1	8	49623348	49647870	-0.398471	0.235676	-1.69075	0.0908836	1.04151	0.898595
ENSG00000174196	FAM21D	10	51187938	51192032	3.7999	2.24758	1.69066	0.090901	1.04143	0.898595
ENSG00000178537	SLC25A20	3	48894369	48936426	0.352519	0.208636	1.68964	0.091097	1.0405	0.898595
ENSG00000163817	SLC6A20	3	45796942	45838027	-19.3725	11.4655	-1.68963	0.0910987	1.04049	0.898595
ENSG00000115350	POLE4	2	75185619	75197255	-0.123933	0.0733773	-1.68898	0.0912228	1.0399	0.898595
ENSG00000256053	APOPT1	14	104029299	104073860	-0.763332	0.452038	-1.68865	0.0912869	1.03959	0.898595
ENSG00000175931	UBE2O	17	74385532	74449288	1.1039	0.653737	1.6886	0.0912955	1.03955	0.898595
ENSG00000146410	MTFR2	6	136552162	136571473	35.6456	21.1143	1.68822	0.0913681	1.03921	0.898595
ENSG00000185088	RPS27L	15	63418071	63450220	0.200962	0.119091	1.68748	0.091512	1.03852	0.898595
ENSG00000155367	PPM1J	1	113252616	113258099	-0.435791	0.258602	-1.68518	0.0919535	1.03643	0.898595
ENSG00000197933	ZNF823	19	11832080	11849824	4.81628	2.85806	1.68516	0.0919582	1.03641	0.898595
ENSG00000104369	JPH1	8	75146935	75233563	-7.77697	4.61552	-1.68496	0.0919957	1.03623	0.898595
ENSG00000143633	C1orf131	1	231359509	231376933	2.53072	1.50339	1.68335	0.092308	1.03476	0.898595
ENSG00000165714	LOH12CR1	12	12510013	12619840	-0.470078	0.27931	-1.683	0.0923753	1.03444	0.898595
ENSG00000135587	SMPD2	6	109761966	109765122	-0.652962	0.387999	-1.6829	0.092395	1.03435	0.898595
ENSG00000111664	GNB3	12	6949118	6956557	-0.0487893	0.0289923	-1.68284	0.092407	1.0343	0.898595
ENSG00000185133	INPP5J	22	31518717	31530682	-2.82741	1.68033	-1.68266	0.0924413	1.03413	0.898595
ENSG00000162065	TBC1D24	16	2525147	2555735	0.290171	0.172481	1.68234	0.0925036	1.03384	0.898595
ENSG00000140280	LYSMD2	15	52015208	52043782	1.41939	0.843887	1.68197	0.092574	1.03351	0.898595
ENSG00000167930	ITFG3	16	284545	319942	0.757574	0.450561	1.6814	0.0926853	1.03299	0.898595
ENSG00000269881	ITFG3	16	299546	319942	0.757574	0.450561	1.6814	0.0926853	1.03299	0.898595
ENSG00000136143	SUCLA2	13	48510622	48612125	0.167201	0.0994473	1.68131	0.0927033	1.0329	0.898595
ENSG00000144061	NPHP1	2	110879888	110962643	5.71626	3.40173	1.6804	0.0928802	1.03208	0.898595
ENSG00000174842	GLMN	1	92711959	92764544	1.5897	0.946074	1.68032	0.0928956	1.032	0.898595
ENSG00000185722	ANKFY1	17	4067201	4167274	17.4529	10.3898	1.67981	0.0929941	1.03154	0.898595
ENSG00000241563	CORT	1	10509776	10511959	0.469451	0.27947	1.67979	0.0929978	1.03153	0.898595
ENSG00000108278	ZNHIT3	17	34842473	34855154	0.287946	0.171421	1.67976	0.0930036	1.0315	0.898595
ENSG00000106266	SNX8	7	2291405	2393953	-0.667116	0.397199	-1.67955	0.0930452	1.03131	0.898595
ENSG00000173540	GMPPB	3	49754277	49761384	0.289474	0.172376	1.67932	0.0930901	1.0311	0.898595
ENSG00000160207	HSF2BP	21	44949072	45079374	-1.66914	0.994077	-1.67909	0.0931345	1.03089	0.898595
ENSG00000161618	ALDH16A1	19	49956426	49974305	0.132504	0.078921	1.67894	0.0931629	1.03076	0.898595
ENSG00000168297	PXK	3	58318607	58411748	0.271236	0.161566	1.6788	0.0931911	1.03063	0.898595
ENSG00000174197	MGA	15	41913422	42062141	9.55382	5.69171	1.67855	0.0932398	1.0304	0.898595
ENSG00000158435	CNOT11	2	101869264	101886778	2.52284	1.50367	1.67779	0.0933881	1.02971	0.898595
ENSG00000135525	MAP7	6	136663875	136871957	-0.202351	0.12069	-1.67662	0.093617	1.02865	0.898595
ENSG00000159023	EPB41	1	29213603	29446553	2.29494	1.36886	1.67653	0.093634	1.02857	0.898595
ENSG00000147642	SYBU	8	110586207	110704020	0.853069	0.508928	1.67621	0.0936979	1.02827	0.898595
ENSG00000108984	MAP2K6	17	67410839	67539472	-7.17531	4.28099	-1.67609	0.0937209	1.02816	0.898595
ENSG00000076053	RBM7	11	114270752	114284925	-31.7578	18.9687	-1.67422	0.0940869	1.02647	0.898595
ENSG00000100344	PNPLA3	22	44319619	44360368	-5.52477	3.30104	-1.67364	0.0942004	1.02595	0.898595
ENSG00000147813	NAPRT1	8	144656955	144660819	-0.023576	0.0140905	-1.67319	0.0942899	1.02553	0.898595
ENSG00000163617	KIAA1407	3	113682984	113775460	4.94651	2.95647	1.67311	0.0943053	1.02546	0.898595
ENSG00000170577	SIX2	2	45232300	45236569	-1.09946	0.657325	-1.67262	0.094402	1.02502	0.898595
ENSG00000048740	CELF2	10	11047259	11378674	-389.435	232.86	-1.6724	0.0944449	1.02482	0.898595
ENSG00000125388	GRK4	4	2965335	3042474	0.367608	0.219811	1.67238	0.0944484	1.02481	0.898595
ENSG00000160685	ZBTB7B	1	154975127	154990998	0.416378	0.249024	1.67204	0.0945173	1.02449	0.898595
ENSG00000100209	HSCB	22	29138019	29153503	1.30658	0.781631	1.6716	0.0946032	1.02409	0.898595
ENSG00000170745	KCNS3	2	18059114	18542882	-3.10661	1.85917	-1.67096	0.0947289	1.02352	0.898595
ENSG00000181045	SLC26A11	17	78193498	78227299	-0.490386	0.293645	-1.67	0.0949198	1.02264	0.898595
ENSG00000108828	VAT1	17	41166622	41177140	0.443029	0.265297	1.66993	0.0949323	1.02259	0.898595
ENSG00000157637	SLC38A10	17	79218800	79269347	0.0920011	0.0550984	1.66976	0.0949666	1.02243	0.898595
ENSG00000090861	AARS	16	70286198	70323446	0.104427	0.062551	1.66947	0.0950236	1.02217	0.898595
ENSG00000141429	GALNT1	18	33161081	33291798	3.2529	1.94871	1.66926	0.0950662	1.02197	0.898595
ENSG00000168348	INSM2	14	36003248	36006260	1.60023	0.958665	1.66923	0.0950724	1.02195	0.898595
ENSG00000156599	ZDHHC5	11	57435219	57468659	-13.7931	8.26344	-1.66918	0.0950826	1.0219	0.898595
ENSG00000172058	SERF1A	5	70196492	70214357	-1.43519	0.86073	-1.66741	0.0954334	1.0203	0.898595
ENSG00000100097	LGALS1	22	38071615	38075813	-0.0613248	0.0367817	-1.66726	0.0954619	1.02017	0.898595
ENSG00000149932	TMEM219	16	29952206	29984373	68.8042	41.2842	1.6666	0.0955939	1.01957	0.898595
ENSG00000115841	RMDN2	2	38150330	38294285	14.2944	8.57716	1.66656	0.095601	1.01954	0.898595
ENSG00000100632	ERH	14	69846848	69865344	0.583177	0.349997	1.66624	0.0956662	1.01924	0.898595
ENSG00000198673	FAM19A2	12	62102040	62672931	0.650226	0.39038	1.66562	0.0957889	1.01868	0.898595
ENSG00000138190	EXOC6	10	94590935	94819250	311.047	186.749	1.66559	0.0957945	1.01866	0.898595
ENSG00000147481	SNTG1	8	50822349	51706678	0.975664	0.585961	1.66506	0.0958999	1.01818	0.898595
ENSG00000108798	ABI3	17	47287589	47300587	-3.13191	1.88151	-1.66458	0.0959972	1.01774	0.898595
ENSG00000250510	GPR162	12	6930711	6939136	0.124806	0.0749913	1.66427	0.0960586	1.01746	0.898595
ENSG00000255561	FDXACB1	11	111744780	111751967	-1.95495	1.17487	-1.66397	0.0961189	1.01719	0.898595
ENSG00000124493	GRM4	6	33989628	34123399	-0.312929	0.188087	-1.66375	0.0961624	1.01699	0.898595
ENSG00000185774	KCNIP4	4	20730239	21950422	0.493166	0.29668	1.66229	0.0964556	1.01567	0.898595
ENSG00000167522	ANKRD11	16	89334038	89556969	0.73282	0.440914	1.66205	0.096503	1.01546	0.898595
ENSG00000213999	MEF2B	19	19256377	19303400	4.42713	2.66367	1.66204	0.0965045	1.01545	0.898595
ENSG00000116977	LGALS8	1	236681300	236716281	-0.285449	0.171788	-1.66163	0.0965868	1.01508	0.898595
ENSG00000115365	LANCL1	2	211295973	211342376	1.94643	1.1715	1.66148	0.0966177	1.01494	0.898595
ENSG00000107618	RBP3	10	48381487	48390991	3.31471	1.99572	1.66091	0.0967314	1.01443	0.898595
ENSG00000197299	BLM	15	91260558	91358859	-18.575	11.1954	-1.65915	0.0970848	1.01285	0.898595
ENSG00000113597	TRAPPC13	5	64920543	64962060	0.572307	0.345169	1.65805	0.0973074	1.01185	0.898595
ENSG00000146360	GPR6	6	110299514	110301921	0.311422	0.187826	1.65803	0.0973109	1.01184	0.898595
ENSG00000203965	EFCAB7	1	63989043	64038364	-2.02918	1.22428	-1.65745	0.0974282	1.01132	0.898595
ENSG00000160049	DFFA	1	10516579	10532583	-2.28259	1.37815	-1.65627	0.0976676	1.01025	0.898595
ENSG00000106080	FKBP14	7	30050203	30066300	-25.5532	15.4298	-1.65609	0.0977029	1.01009	0.898595
ENSG00000101349	PAK7	20	9518036	9819689	-0.274588	0.165828	-1.65586	0.0977495	1.00989	0.898595
ENSG00000175899	A2M	12	9220260	9268825	-3.14076	1.8972	-1.65547	0.0978282	1.00954	0.898595
ENSG00000164414	SLC35A1	6	88180341	88222054	0.087431	0.0528133	1.65547	0.0978284	1.00953	0.898595
ENSG00000114988	LMAN2L	2	97371666	97405801	-0.525385	0.317369	-1.65544	0.0978351	1.00951	0.898595
ENSG00000137868	STRA6	15	74471807	74504608	1.12655	0.680818	1.6547	0.0979849	1.00884	0.898595
ENSG00000158865	SLC5A11	16	24857162	24922949	-0.0763296	0.0461367	-1.65442	0.0980413	1.00859	0.898595
ENSG00000095380	NANS	9	100819021	100845357	6.99431	4.22876	1.65398	0.0981306	1.0082	0.898595
ENSG00000122912	SLC25A16	10	70237756	70287231	2.61203	1.5793	1.65392	0.0981433	1.00814	0.898595
ENSG00000143774	GUK1	1	228327663	228336685	0.0913314	0.0552316	1.65361	0.0982075	1.00786	0.898595
ENSG00000177963	RIC8A	11	207511	215113	0.179872	0.10878	1.65354	0.0982201	1.0078	0.898595
ENSG00000164611	PTTG1	5	159848829	159855748	-56.7648	34.3348	-1.65327	0.0982758	1.00755	0.898595
ENSG00000006210	CX3CL1	16	57406370	57418960	1.27825	0.773345	1.65288	0.0983543	1.00721	0.898595
ENSG00000108797	CNTNAP1	17	40834631	40851832	-0.51308	0.310552	-1.65215	0.0985035	1.00655	0.898595
ENSG00000156535	CD109	6	74405508	74538040	61.4376	37.1886	1.65206	0.0985233	1.00646	0.898595
ENSG00000166887	VPS39	15	42450899	42500514	-1.11087	0.673008	-1.6506	0.0988202	1.00515	0.898595
ENSG00000181904	C5orf24	5	134181370	134195427	-17.9421	10.8703	-1.65056	0.0988292	1.00511	0.898595
ENSG00000142188	TMEM50B	21	34804792	34852318	0.0285524	0.0173054	1.64991	0.0989606	1.00454	0.898595
ENSG00000129465	RIPK3	14	24805227	24809251	-6.51169	3.94933	-1.64881	0.0991868	1.00355	0.898595
ENSG00000162456	KNCN	1	47011316	47017199	2.26772	1.37558	1.64856	0.0992382	1.00332	0.898595
ENSG00000144191	CNGA3	2	98962618	99015064	-0.815233	0.494704	-1.64792	0.0993691	1.00275	0.898595
ENSG00000053371	AKR7A2	1	19630459	19638640	-0.186478	0.11319	-1.64747	0.0994607	1.00235	0.898595
ENSG00000178498	DTX3	12	57998405	58003587	0.210169	0.12761	1.64696	0.0995665	1.00189	0.898595
ENSG00000126561	STAT5A	17	40439565	40463961	-176.403	107.135	-1.64656	0.0996487	1.00153	0.898595
ENSG00000161542	PRPSAP1	17	74305567	74380602	0.103035	0.0626137	1.64557	0.0998529	1.00064	0.898595
ENSG00000184313	MROH7	1	55107463	55175939	0.193726	0.117759	1.6451	0.0999495	1.00022	0.898595
ENSG00000182771	GRID1	10	87359312	88126250	-10.7743	6.552	-1.64443	0.100088	0.999618	0.898595
ENSG00000139370	SLC15A4	12	129277739	129308528	-252.702	153.679	-1.64434	0.100105	0.999544	0.898595
ENSG00000117407	ARTN	1	44398992	44402913	1.36958	0.833227	1.6437	0.100237	0.998971	0.898595
ENSG00000198182	ZNF607	19	38187264	38210691	-1.37222	0.834968	-1.64345	0.100291	0.998739	0.898595
ENSG00000204946	ZNF783	7	148959262	148994393	0.331204	0.201532	1.64344	0.100293	0.99873	0.898595
ENSG00000180346	TIGD2	4	90033968	90036050	-4.05582	2.46807	-1.64331	0.100318	0.99862	0.898595
ENSG00000173546	CSPG4	15	75966663	76005189	-3.49494	2.12686	-1.64324	0.100334	0.998553	0.898595
ENSG00000100567	PSMA3	14	58711549	58738730	1.935	1.17757	1.64322	0.100338	0.998533	0.898595
ENSG00000163453	IGFBP7	4	57896939	57976551	0.0862288	0.0524778	1.64315	0.100352	0.998472	0.898595
ENSG00000139116	KIF21A	12	39687030	39837192	0.486727	0.296529	1.64142	0.100711	0.996924	0.898595
ENSG00000111540	RAB5B	12	56367697	56388490	-7.31124	4.45422	-1.64142	0.100711	0.996924	0.898595
ENSG00000131876	SNRPA1	15	101821715	101835487	1.43748	0.875806	1.64132	0.100731	0.996835	0.898595
ENSG00000140543	DET1	15	89054790	89089906	171.324	104.396	1.64109	0.100778	0.996633	0.898595
ENSG00000119938	PPP1R3C	10	93388199	93392811	0.0422003	0.0257201	1.64075	0.100849	0.996328	0.898595
ENSG00000204764	RANBP17	5	170288874	170727019	-6.91338	4.21366	-1.64071	0.100859	0.996287	0.898595
ENSG00000139428	MMAB	12	109991542	110011679	-0.81452	0.496714	-1.63981	0.101044	0.995491	0.898595
ENSG00000168028	RPSA	3	39448180	39454033	-0.00773075	0.00471606	-1.63924	0.101164	0.994975	0.898595
ENSG00000154928	EPHB1	3	134316643	134979309	-0.821187	0.501035	-1.63898	0.101217	0.994748	0.898595
ENSG00000113758	DBN1	5	176883609	176901402	0.331772	0.202431	1.63894	0.101226	0.994707	0.898595
ENSG00000188095	MESP2	15	90303822	90321982	4.4625	2.72301	1.63881	0.101253	0.994593	0.898595
ENSG00000161217	PCYT1A	3	195941093	196014828	-1.72532	1.05287	-1.63868	0.101279	0.994481	0.898595
ENSG00000165060	FXN	9	71650175	71715094	0.831477	0.50753	1.63828	0.101363	0.994121	0.898595
ENSG00000140988	RPS2	16	2012053	2014861	-0.0824073	0.0503024	-1.63824	0.101372	0.994082	0.898595
ENSG00000165637	VDAC2	10	76969912	76991206	-0.0967343	0.0590674	-1.63769	0.101486	0.993594	0.898595
ENSG00000173728	C1orf100	1	244515937	244552965	-17.4548	10.6599	-1.63743	0.101541	0.993361	0.898595
ENSG00000145949	MYLK4	6	2663863	2751200	-6.16544	3.7657	-1.63726	0.101576	0.993211	0.898595
ENSG00000198797	BRINP2	1	177140633	177251558	0.810179	0.495	1.63672	0.101688	0.99273	0.898595
ENSG00000090238	YPEL3	16	30103635	30108236	-0.0274056	0.0167468	-1.63647	0.101742	0.992501	0.898595
ENSG00000135679	MDM2	12	69201956	69239214	0.897814	0.548657	1.63638	0.101759	0.992426	0.898595
ENSG00000163539	CLASP2	3	33537737	33759848	4.59568	2.80919	1.63594	0.101851	0.992034	0.898595
ENSG00000132763	MMACHC	1	45965725	45976739	-1.79214	1.09565	-1.63569	0.101905	0.991802	0.898595
ENSG00000185880	TRIM69	15	45021186	45060027	0.280013	0.171451	1.6332	0.102427	0.989585	0.898595
ENSG00000213563	C8orf82	8	145751117	145754516	0.508439	0.311348	1.63303	0.102463	0.989431	0.898595
ENSG00000125449	ARMC7	17	73106047	73126360	0.836302	0.512127	1.633	0.102469	0.989405	0.898595
ENSG00000143858	SYT2	1	202559724	202679545	-0.437446	0.267902	-1.63286	0.102498	0.989285	0.898595
ENSG00000173041	ZNF680	7	63980262	64023484	-0.367891	0.225332	-1.63266	0.10254	0.989106	0.898595
ENSG00000099219	ERMP1	9	5765076	5833117	0.746562	0.457383	1.63225	0.102627	0.988737	0.898595
ENSG00000076248	UNG	12	109535379	109548797	0.164806	0.101003	1.63169	0.102744	0.988244	0.898595
ENSG00000113327	GABRG2	5	161494546	161582542	-0.0398921	0.0244569	-1.63112	0.102866	0.987729	0.898595
ENSG00000062650	WAPAL	10	88195013	88281572	11.4896	7.04635	1.63058	0.102979	0.987251	0.898595
ENSG00000273170	ANKRD18A	9	38540566	38577204	-14.6841	9.00712	-1.63028	0.103042	0.986985	0.898595
ENSG00000180071	ANKRD18A	9	38540566	38620657	-14.6841	9.00712	-1.63028	0.103042	0.986985	0.898595
ENSG00000050767	COL23A1	5	177664619	178017556	1.25693	0.771211	1.62981	0.103142	0.986566	0.898595
ENSG00000184221	OLIG1	21	34442450	34444726	0.137818	0.0845912	1.62923	0.103265	0.986047	0.898595
ENSG00000198089	SFI1	22	31884674	32014572	-0.317776	0.195068	-1.62905	0.103302	0.98589	0.898595
ENSG00000151136	BTBD11	12	107712190	108053419	-3.24451	1.99196	-1.6288	0.103355	0.985669	0.898595
ENSG00000114316	USP4	3	49315264	49378145	1.25679	0.771723	1.62855	0.103408	0.985447	0.898595
ENSG00000197579	TOPORS	9	32540542	32552551	0.960902	0.590098	1.62838	0.103445	0.985291	0.898595
ENSG00000198498	TMA16	4	164415594	164441691	154.632	94.9883	1.6279	0.103546	0.984867	0.898595
ENSG00000124003	MOGAT1	2	223536505	223574649	-103.882	63.8224	-1.62768	0.103593	0.984668	0.898595
ENSG00000014824	SLC30A9	4	41992489	42092474	4.03001	2.47643	1.62735	0.103664	0.984373	0.898595
ENSG00000115966	ATF2	2	175936978	176033110	-8.57226	5.26941	-1.6268	0.10378	0.983887	0.898595
ENSG00000130770	ATPIF1	1	28562620	28573417	-0.0356962	0.0219556	-1.62584	0.103984	0.983032	0.898595
ENSG00000149292	TTC12	11	113185251	113254266	-0.163447	0.100584	-1.62498	0.104166	0.982275	0.898595
ENSG00000162777	DENND2D	1	111729796	111747157	-9.48692	5.84055	-1.62432	0.104307	0.981685	0.898595
ENSG00000112414	GPR126	6	142622991	142767403	14.59	8.98226	1.62431	0.104309	0.981676	0.898595
ENSG00000146054	TRIM7	5	180620924	180632293	-1.50695	0.92796	-1.62394	0.104388	0.98135	0.898595
ENSG00000161981	SNRNP25	16	103010	107669	-0.471147	0.290161	-1.62374	0.104431	0.98117	0.898595
ENSG00000172673	THEMIS	6	128029217	128239776	-8.06365	4.96968	-1.62257	0.104682	0.980129	0.898595
ENSG00000214357	NEURL1B	5	172068269	172118543	0.856556	0.528122	1.62189	0.104827	0.979526	0.898595
ENSG00000205209	SCGB2B2	19	35084234	35166604	-13.5692	8.36862	-1.62144	0.104924	0.979126	0.898595
ENSG00000150656	CNDP1	18	72201675	72254448	298.095	183.878	1.62116	0.104984	0.978877	0.898595
ENSG00000113595	TRIM23	5	64885507	64921802	1.24907	0.770755	1.62058	0.105108	0.978363	0.898595
ENSG00000165388	ZNF488	10	48355024	48373866	-0.194688	0.120178	-1.61999	0.105234	0.977846	0.898595
ENSG00000151778	SERP2	13	44947801	44971850	1.05518	0.651377	1.61992	0.105249	0.977784	0.898595
ENSG00000174292	TNK1	17	7283853	7293093	12.2834	7.58294	1.61988	0.105258	0.977744	0.898595
ENSG00000068796	KIF2A	5	61601989	61833076	-0.390539	0.241094	-1.61986	0.105262	0.977729	0.898595
ENSG00000198951	NAGA	22	42454358	42466846	0.623784	0.385206	1.61935	0.105371	0.977278	0.898595
ENSG00000131097	HIGD1B	17	42923721	42927848	-1.44619	0.893222	-1.61907	0.105432	0.977028	0.898595
ENSG00000125743	SNRPD2	19	46190712	46195827	-0.130036	0.0803352	-1.61866	0.105519	0.976668	0.898595
ENSG00000182985	CADM1	11	115039938	115375675	-0.46182	0.285345	-1.61846	0.105564	0.976485	0.898595
ENSG00000138095	LRPPRC	2	44113647	44223144	-0.0815964	0.0504425	-1.61761	0.105746	0.975737	0.898595
ENSG00000216937	CCDC7	10	32735068	32863492	5.69769	3.5224	1.61756	0.105757	0.975689	0.898595
ENSG00000156172	C8orf37	8	96257147	96281429	4.49567	2.77939	1.6175	0.10577	0.975637	0.898595
ENSG00000142303	ADAMTS10	19	8645126	8675620	-0.660553	0.408533	-1.61689	0.105902	0.975096	0.898595
ENSG00000183569	SERHL2	22	42949623	42970388	0.0907286	0.0561177	1.61675	0.105931	0.974976	0.898595
ENSG00000076201	PTPN23	3	47422501	47454931	-0.440582	0.272571	-1.61639	0.106009	0.974655	0.898595
ENSG00000185344	ATP6V0A2	12	124196865	124246302	-2.93054	1.81314	-1.61628	0.106033	0.974557	0.898595
ENSG00000258366	RTEL1	20	62289163	62328416	0.29342	0.181665	1.61517	0.106273	0.973577	0.898595
ENSG00000171763	SPATA5L1	15	45694529	45713617	0.570177	0.353028	1.61511	0.106288	0.973516	0.898595
ENSG00000132702	HAPLN2	1	156589086	156595517	0.0396159	0.024558	1.61316	0.106711	0.971792	0.898595
ENSG00000143106	PSMA5	1	109941653	109969062	1.10993	0.688262	1.61265	0.10682	0.971349	0.898595
ENSG00000132965	ALOX5AP	13	31309645	31338556	-0.39353	0.244055	-1.61247	0.10686	0.971183	0.898595
ENSG00000012124	CD22	19	35810164	35838258	-0.0805545	0.0499706	-1.61204	0.106954	0.970802	0.898595
ENSG00000105662	CRTC1	19	18794487	18893004	0.0458788	0.0284655	1.61174	0.107019	0.970537	0.898595
ENSG00000117222	RBBP5	1	205055270	205091143	-0.587478	0.364561	-1.61147	0.107078	0.970301	0.898595
ENSG00000239389	PCDHA13	5	140261793	140391929	0.915658	0.568304	1.61121	0.107134	0.970074	0.898595
ENSG00000166166	TRMT61A	14	103995521	104003410	-0.520373	0.323016	-1.61098	0.107183	0.969872	0.898595
ENSG00000179168	GGN	19	38874905	38878722	0.986921	0.612715	1.61073	0.107238	0.969652	0.898595
ENSG00000168026	TTC21A	3	39149152	39180394	-0.528473	0.328167	-1.61038	0.107316	0.969337	0.898595
ENSG00000185339	TCN2	22	31002825	31023265	-0.457239	0.283995	-1.61003	0.107392	0.96903	0.898595
ENSG00000166123	GPT2	16	46918290	46965209	-0.181287	0.112605	-1.60994	0.10741	0.968955	0.898595
ENSG00000135164	DMTF1	7	86781677	86825653	0.832165	0.516897	1.60993	0.107414	0.968939	0.898595
ENSG00000088854	C20orf194	20	3229951	3388272	-0.208703	0.129655	-1.60968	0.107468	0.96872	0.898595
ENSG00000011405	PIK3C2A	11	17099277	17229530	-0.311254	0.193364	-1.60967	0.107469	0.968716	0.898595
ENSG00000112139	MDGA1	6	37600284	37667082	-2.08465	1.29509	-1.60966	0.107472	0.968706	0.898595
ENSG00000253485	PCDHGA5	5	140743898	140892546	3.82209	2.37451	1.60963	0.107478	0.96868	0.898595
ENSG00000156162	DPY19L4	8	95731931	95806064	7.71954	4.79653	1.6094	0.107529	0.968475	0.898595
ENSG00000136098	NEK3	13	52706775	52733996	0.32733	0.203482	1.60864	0.107695	0.967804	0.898595
ENSG00000133246	PRAM1	19	8554940	8567996	-327.48	203.577	-1.60863	0.107697	0.967798	0.898595
ENSG00000011143	MKS1	17	56282803	56296966	-3.43142	2.13319	-1.60858	0.107708	0.967752	0.898595
ENSG00000023516	AKAP11	13	42846289	42897396	-0.106646	0.066304	-1.60844	0.10774	0.967625	0.898595
ENSG00000146842	TMEM209	7	129804555	129847610	-11.3588	7.06383	-1.60802	0.107831	0.967254	0.898595
ENSG00000176834	VSIG10	12	118501398	118573831	-2.1576	1.34247	-1.60719	0.108013	0.966525	0.898595
ENSG00000014123	UFL1	6	96969471	97003152	1.27285	0.791979	1.60717	0.108017	0.966508	0.898595
ENSG00000162706	CADM3	1	159141399	159173103	0.102544	0.0638149	1.60689	0.108078	0.966264	0.898595
ENSG00000183921	SDR42E2	16	22177618	22203075	-2.69731	1.67943	-1.60609	0.108254	0.965556	0.898595
ENSG00000079387	SENP1	12	48436681	48500091	-1.11009	0.691316	-1.60577	0.108324	0.965274	0.898595
ENSG00000142065	ZFP14	19	36827162	36870101	-0.869258	0.541359	-1.6057	0.108341	0.965209	0.898595
ENSG00000206052	DOK6	18	67068291	67516323	0.208721	0.130031	1.60517	0.108457	0.964744	0.898595
ENSG00000159363	ATP13A2	1	17312453	17338423	-0.0746203	0.0464881	-1.60515	0.108461	0.964726	0.898595
ENSG00000142655	PEX14	1	10532345	10690815	0.966173	0.602242	1.60429	0.10865	0.963972	0.898595
ENSG00000198561	CTNND1	11	57520715	57587018	-0.748622	0.466638	-1.60429	0.108651	0.963968	0.898595
ENSG00000091844	RGS17	6	153325594	153452384	-3.22957	2.01311	-1.60427	0.108655	0.963951	0.898595
ENSG00000176697	BDNF	11	27676440	27743605	35.4495	22.0975	1.60423	0.108664	0.963915	0.898595
ENSG00000196776	CD47	3	107762145	107809872	-4.51597	2.8152	-1.60414	0.108684	0.963835	0.898595
ENSG00000171243	SOSTDC1	7	16501106	16570205	-1.44793	0.902933	-1.60358	0.108806	0.963348	0.898595
ENSG00000180479	ZNF571	19	38045684	38085673	-3.4918	2.17762	-1.60349	0.108826	0.963267	0.898595
ENSG00000067334	DNTTIP2	1	94333373	94345474	808.74	504.369	1.60347	0.108831	0.963246	0.898595
ENSG00000149929	HIRIP3	16	30003645	30007757	7.42585	4.63119	1.60344	0.108837	0.963224	0.898595
ENSG00000249459	ZNF286B	17	18561742	18585575	-5.06763	3.16069	-1.60333	0.108862	0.963124	0.898595
ENSG00000162757	C1orf74	1	209955661	209957904	2.70723	1.68907	1.60279	0.10898	0.962653	0.898595
ENSG00000124279	FASTKD3	5	7859272	7869150	3.75066	2.34017	1.60273	0.108994	0.962597	0.898595
ENSG00000170873	MTSS1	8	125563031	125740730	-0.986821	0.615751	-1.60263	0.109016	0.962509	0.898595
ENSG00000144043	TEX261	2	71213068	71222075	-0.102626	0.0640461	-1.60238	0.109071	0.96229	0.898595
ENSG00000188227	ZNF793	19	37997841	38039664	-7.21078	4.50023	-1.60231	0.109086	0.96223	0.898595
ENSG00000179292	TMEM151A	11	66059341	66064135	-0.0244174	0.0152398	-1.60221	0.109108	0.962143	0.898595
ENSG00000169925	BRD3	9	136895427	136933657	-0.592096	0.369584	-1.60206	0.109143	0.962006	0.898595
ENSG00000176659	C20orf197	20	58630980	58648008	-8.28172	5.17001	-1.60188	0.109183	0.961845	0.898595
ENSG00000006118	TMEM132A	11	60691935	60704631	0.0658786	0.0411311	1.60168	0.109227	0.961668	0.898595
ENSG00000179165	PXT1	6	36358328	36410666	-13.9629	8.72058	-1.60114	0.109346	0.961197	0.898595
ENSG00000028116	VRK2	2	58134786	58387055	-3.13195	1.95653	-1.60077	0.109428	0.960872	0.898595
ENSG00000102547	CAB39L	13	49882786	50018262	0.508416	0.317614	1.60073	0.109436	0.960841	0.898595
ENSG00000198113	TOR4A	9	140172201	140177093	3681.46	2300.17	1.60052	0.109483	0.960651	0.898595
ENSG00000188763	FZD9	7	72848109	72850450	23.2907	14.5528	1.60043	0.109503	0.960572	0.898595
ENSG00000176101	SSNA1	9	140083099	140084822	0.311163	0.194498	1.59982	0.109638	0.96004	0.898595
ENSG00000187824	TMEM220	17	10602332	10633633	-0.351126	0.219494	-1.5997	0.109664	0.959935	0.898595
ENSG00000109501	WFS1	4	6271576	6304992	-0.140224	0.0876837	-1.59921	0.109774	0.959499	0.898595
ENSG00000139725	RHOF	12	122215664	122241309	-1.76536	1.104	-1.59906	0.109806	0.959372	0.898595
ENSG00000042088	TDP1	14	90421283	90511106	-11.3576	7.10959	-1.5975	0.110154	0.957998	0.898595
ENSG00000100314	CABP7	22	30116073	30127828	-0.371441	0.232542	-1.59731	0.110197	0.957831	0.898595
ENSG00000173250	GPR151	5	145892666	145895753	4.24538	2.65785	1.5973	0.1102	0.95782	0.898595
ENSG00000184682	C11orf89	11	1910375	1912084	-83.0271	51.9811	-1.59726	0.110209	0.957785	0.898595
ENSG00000163320	CGGBP1	3	88101094	88199035	-0.190911	0.119525	-1.59724	0.110213	0.957768	0.898595
ENSG00000082213	C5orf22	5	31532373	31555165	4.59784	2.88054	1.59617	0.11045	0.956833	0.898595
ENSG00000244291	C7orf13	7	156431057	156433348	-0.102371	0.064139	-1.59608	0.11047	0.956755	0.898595
ENSG00000140598	EFTUD1	15	82422571	82555104	-2.75526	1.72653	-1.59583	0.110526	0.956534	0.898595
ENSG00000234965	SHISA8	22	42307297	42310570	3.73548	2.34173	1.59517	0.110673	0.955958	0.898595
ENSG00000067365	METTL22	16	8715540	8740081	-0.394909	0.24759	-1.59501	0.110709	0.955816	0.898595
ENSG00000187118	CMC1	3	28283075	28366633	3.2667	2.04823	1.59489	0.110737	0.955709	0.898595
ENSG00000214021	TTLL3	3	9849770	9896822	-0.527112	0.330528	-1.59476	0.110766	0.955593	0.898595
ENSG00000104524	PYCRL	8	144686083	144691943	-0.522973	0.327966	-1.59459	0.110803	0.955448	0.898595
ENSG00000197646	PDCD1LG2	9	5510545	5571282	-3.1691	1.98744	-1.59456	0.110811	0.955417	0.898595
ENSG00000135390	ATP5G2	12	54026510	54071192	-0.0101542	0.00637269	-1.5934	0.111071	0.954401	0.898595
ENSG00000142733	MAP3K6	1	27681675	27693383	1.86165	1.16835	1.5934	0.111071	0.954399	0.898595
ENSG00000150782	IL18	11	112013974	112034840	-2.9821	1.87163	-1.59332	0.111089	0.954328	0.898595
ENSG00000158691	ZSCAN12	6	28346732	28367511	59.28	37.2076	1.59322	0.11111	0.954247	0.898595
ENSG00000057608	GDI2	10	5807186	5884095	-0.0933176	0.0585816	-1.59295	0.111171	0.954007	0.898595
ENSG00000126858	RHOT1	17	30469473	30580393	-1.20957	0.759362	-1.59287	0.111189	0.953937	0.898595
ENSG00000106771	TMEM245	9	111777432	111882225	0.195859	0.122992	1.59246	0.111282	0.953576	0.898595
ENSG00000170604	IRF2BP1	19	46386866	46389376	0.318177	0.199824	1.59229	0.11132	0.953426	0.898595
ENSG00000163630	SYNPR	3	63213991	63602597	2.35329	1.47837	1.59182	0.111426	0.953014	0.898595
ENSG00000214309	MBLAC1	7	99724317	99726118	0.259215	0.162874	1.59151	0.111494	0.952747	0.898595
ENSG00000125650	PSPN	19	6375159	6379069	-40.7922	25.6347	-1.59128	0.111546	0.952547	0.898595
ENSG00000105397	TYK2	19	10461209	10491352	0.378886	0.238163	1.59087	0.111639	0.952185	0.898595
ENSG00000166716	ZNF592	15	85291866	85349659	-0.586049	0.368478	-1.59046	0.111732	0.951823	0.898595
ENSG00000187456	RDM1	17	34245070	34257777	6.89402	4.33522	1.59024	0.111782	0.951629	0.898595
ENSG00000187796	CARD9	9	139256355	139268133	-0.679212	0.42715	-1.5901	0.111811	0.951514	0.898595
ENSG00000126247	CAPNS1	19	36630477	36641255	-0.330369	0.207799	-1.58984	0.11187	0.951287	0.898595
ENSG00000138434	SSFA2	2	182756560	182795465	-16.9243	10.6491	-1.58927	0.111999	0.950784	0.898595
ENSG00000092853	CLSPN	1	36185819	36235568	28.5671	17.9817	1.58867	0.112134	0.950261	0.898595
ENSG00000259753	ITGB3	17	45331263	45421658	7.03515	4.42844	1.58863	0.112144	0.950224	0.898595
ENSG00000259207	ITGB3	17	45331212	45421658	7.03515	4.42844	1.58863	0.112144	0.950224	0.898595
ENSG00000196981	WDR5B	3	122130715	122134882	-1.38034	0.869275	-1.58792	0.112305	0.949601	0.898595
ENSG00000158955	WNT9B	17	44910567	44964096	-15.6861	9.88604	-1.5867	0.112581	0.948533	0.898595
ENSG00000175054	ATR	3	142168077	142297668	1.84347	1.16191	1.58659	0.112606	0.948439	0.898595
ENSG00000122870	BICC1	10	60272900	60591195	10.2789	6.47863	1.58658	0.112607	0.948434	0.898595
ENSG00000167487	KLHL26	19	18747775	18781309	0.62709	0.395352	1.58616	0.112704	0.948061	0.898595
ENSG00000105483	CARD8	19	48684027	48759203	-2.15172	1.35674	-1.58595	0.112751	0.947881	0.898595
ENSG00000100218	RTDR1	22	23401593	23487208	4.59294	2.8965	1.58569	0.11281	0.947652	0.898595
ENSG00000111731	C2CD5	12	22601517	22697480	-2.33497	1.47287	-1.58532	0.112894	0.947331	0.898595
ENSG00000102753	KPNA3	13	50273447	50367057	2.52726	1.59484	1.58464	0.113047	0.946739	0.898595
ENSG00000186642	PDE2A	11	72287185	72385635	-0.216252	0.136497	-1.5843	0.113125	0.946441	0.898595
ENSG00000150630	VEGFC	4	177604689	177713881	-7.41763	4.68196	-1.5843	0.113126	0.946439	0.898595
ENSG00000132970	WASF3	13	27131840	27263085	0.0738309	0.0466033	1.58424	0.113139	0.946389	0.898595
ENSG00000087053	MTMR2	11	95566046	95658479	0.85041	0.536909	1.5839	0.113217	0.946089	0.898595
ENSG00000119599	DCAF4	14	73393040	73426411	0.461861	0.291634	1.5837	0.113262	0.945915	0.898595
ENSG00000151229	SLC2A13	12	40148823	40499891	-1.45964	0.921684	-1.58367	0.113269	0.945888	0.898595
ENSG00000168828	OR13J1	9	35869375	35870461	21.8669	13.8161	1.58271	0.113487	0.945052	0.898595
ENSG00000138448	ITGAV	2	187454792	187545628	-0.255645	0.161556	-1.5824	0.113559	0.944778	0.898595
ENSG00000131043	AAR2	20	34824381	34858840	2.64987	1.67477	1.58223	0.113597	0.944635	0.898595
ENSG00000134873	CLDN10	13	96085858	96232013	0.0370365	0.0234198	1.58142	0.113783	0.943924	0.898595
ENSG00000149743	TRPT1	11	63991271	63993726	0.2098	0.132671	1.58135	0.113798	0.943865	0.898595
ENSG00000112245	PTP4A1	6	64231666	64293492	0.88337	0.558712	1.58108	0.113859	0.943633	0.898595
ENSG00000108381	ASPA	17	3375668	3406713	1.20602	0.762874	1.58089	0.113904	0.943461	0.898595
ENSG00000106013	ANKRD7	7	117854727	117882785	5.78137	3.65725	1.5808	0.113924	0.943383	0.898595
ENSG00000196323	ZBTB44	11	130096572	130184581	173.141	109.546	1.58052	0.113987	0.943144	0.898595
ENSG00000101222	SPEF1	20	3758151	3762095	4.52566	2.86446	1.57994	0.114121	0.942634	0.898595
ENSG00000142541	RPL13A	19	49990811	49995565	0.0727394	0.0460677	1.57897	0.114343	0.941789	0.898595
ENSG00000002549	LAP3	4	17578815	17609595	0.0757513	0.0479837	1.57869	0.114408	0.941545	0.898595
ENSG00000068912	ERLEC1	2	54014181	54045956	-0.267391	0.169376	-1.57868	0.114409	0.94154	0.898595
ENSG00000108582	CPD	17	28705923	28797007	-2.19185	1.38884	-1.57818	0.114524	0.941105	0.898595
ENSG00000112367	FIG4	6	110012499	110146631	1.77243	1.1231	1.57817	0.114528	0.94109	0.898595
ENSG00000116473	RAP1A	1	112084840	112259313	6.62667	4.20023	1.57769	0.114636	0.940678	0.898595
ENSG00000136457	CHAD	17	48541857	48546327	0.102537	0.0650185	1.57704	0.114787	0.940108	0.898595
ENSG00000233493	TMEM238	19	55890613	55895966	15.2385	9.66341	1.57693	0.114812	0.940014	0.898595
ENSG00000178965	C1orf173	1	75033795	75139422	0.491644	0.311812	1.57674	0.114856	0.939845	0.898595
ENSG00000175221	MED16	19	867962	893218	-0.195135	0.123798	-1.57623	0.114972	0.939407	0.898595
ENSG00000145861	C1QTNF2	5	159774758	159797648	1.72692	1.09632	1.5752	0.115211	0.938505	0.898595
ENSG00000183513	COA5	2	99215773	99224978	0.296408	0.188207	1.57491	0.115278	0.938252	0.898595
ENSG00000103316	CRYM	16	21250195	21314404	-0.052896	0.0335872	-1.57488	0.115283	0.938235	0.898595
ENSG00000171051	FPR1	19	52248425	52307363	0.308192	0.195699	1.57483	0.115297	0.938184	0.898595
ENSG00000083937	CHMP2B	3	87276421	87304698	0.892815	0.567251	1.57393	0.115503	0.937406	0.898595
ENSG00000174695	TMEM167A	5	82348665	82373682	0.201213	0.127841	1.57393	0.115503	0.937405	0.898595
ENSG00000197134	ZNF257	19	22235254	22274282	2.4055	1.52854	1.57372	0.115553	0.93722	0.898595
ENSG00000115459	ELMOD3	2	85581517	85618875	11.7108	7.4444	1.5731	0.115696	0.936681	0.898595
ENSG00000155666	KDM8	16	27214807	27233089	-0.125602	0.0798632	-1.57272	0.115784	0.936353	0.898595
ENSG00000164989	CCDC171	9	15552895	16061661	-1.09626	0.697131	-1.57253	0.115828	0.936185	0.898595
ENSG00000137764	MAP2K5	15	67835047	68099461	-0.157911	0.100446	-1.57209	0.11593	0.935804	0.898595
ENSG00000167995	BEST1	11	61717293	61732987	0.363669	0.231366	1.57183	0.11599	0.935581	0.898595
ENSG00000025434	NR1H3	11	47269851	47290396	-9.87521	6.28545	-1.57112	0.116154	0.934966	0.898595
ENSG00000175166	PSMD2	3	184016497	184026842	0.112564	0.0716523	1.57097	0.116189	0.934836	0.898595
ENSG00000178394	HTR1A	5	63256183	63258334	-0.811824	0.516872	-1.57065	0.116265	0.934551	0.898595
ENSG00000154222	CC2D1B	1	52811395	52831865	-0.373516	0.237856	-1.57035	0.116335	0.934291	0.898595
ENSG00000133315	MACROD1	11	63766030	63933578	1.56474	0.996526	1.57019	0.11637	0.934158	0.898595
ENSG00000119608	PROX2	14	75319736	75330537	93.6799	59.6695	1.56998	0.11642	0.933973	0.898595
ENSG00000155324	GRAMD3	5	125695824	125832186	0.304339	0.193876	1.56976	0.11647	0.933785	0.898595
ENSG00000135048	TMEM2	9	74298282	74431606	-43.614	27.7907	-1.56937	0.116561	0.933447	0.898595
ENSG00000146350	TBC1D32	6	121400640	121655891	7.97781	5.08568	1.56868	0.116722	0.932846	0.898595
ENSG00000156603	MED19	11	57471186	57479693	-0.263949	0.168297	-1.56835	0.116798	0.932563	0.898595
ENSG00000015153	YAF2	12	42550906	42632151	-7.78558	4.96443	-1.56827	0.116817	0.932492	0.898595
ENSG00000084754	HADHA	2	26413504	26467594	0.390137	0.248788	1.56815	0.116846	0.932387	0.898595
ENSG00000102984	ZNF821	16	71893583	71929239	0.376453	0.240063	1.56814	0.116848	0.932378	0.898595
ENSG00000178950	GAK	4	843064	926161	-5.39428	3.44043	-1.56791	0.116902	0.932176	0.898595
ENSG00000180817	PPA1	10	71962586	71993667	-0.0314364	0.0200522	-1.56773	0.116945	0.932018	0.898595
ENSG00000151208	DLG5	10	79550549	79686378	-2.464	1.57198	-1.56746	0.117008	0.931785	0.898595
ENSG00000262246	CORO7	16	4404543	4475706	-0.206605	0.131871	-1.56672	0.11718	0.931147	0.898595
ENSG00000143553	SNAPIN	1	153631130	153634306	-1.1691	0.746266	-1.5666	0.117208	0.931041	0.898595
ENSG00000155545	MIER3	5	56215429	56267502	-6.09835	3.89391	-1.56612	0.11732	0.930628	0.898595
ENSG00000146285	SCML4	6	108025308	108145521	-16.4288	10.4936	-1.5656	0.117441	0.930178	0.898595
ENSG00000072840	EVC	4	5712924	5830772	-24.0505	15.3751	-1.56425	0.117758	0.929008	0.898595
ENSG00000172071	EIF2AK3	2	88856259	88927094	-4.11648	2.63192	-1.56406	0.117804	0.92884	0.898595
ENSG00000127329	PTPRB	12	70910630	71031220	1.28282	0.820194	1.56405	0.117806	0.928833	0.898595
ENSG00000107731	UNC5B	10	72972327	73062621	1.72298	1.10173	1.56389	0.117843	0.928696	0.898595
ENSG00000185090	MANEAL	1	38259474	38266809	44.9177	28.7224	1.56386	0.117851	0.928666	0.898595
ENSG00000185864	NPIPB4	16	21845890	21892148	0.48117	0.307684	1.56385	0.117854	0.928656	0.898595
ENSG00000197256	KANK2	19	11274943	11308467	-0.581684	0.371961	-1.56383	0.117857	0.928643	0.898595
ENSG00000163827	LRRC2	3	46556913	46621589	1.17571	0.751959	1.56353	0.117929	0.928379	0.898595
ENSG00000116688	MFN2	1	12040238	12073571	0.190733	0.122075	1.56242	0.118189	0.927423	0.898595
ENSG00000154079	C6orf57	6	71276620	71299272	-0.103707	0.0663919	-1.56205	0.118277	0.927101	0.898595
ENSG00000165929	TC2N	14	92246095	92333880	20.5185	13.1366	1.56193	0.118304	0.927001	0.898595
ENSG00000149591	TAGLN	11	117070037	117075498	0.446021	0.285564	1.5619	0.118312	0.926971	0.898595
ENSG00000071127	WDR1	4	10075963	10118573	-0.357447	0.228868	-1.56181	0.118334	0.926892	0.898595
ENSG00000166862	CACNG2	22	36959968	37099603	0.156439	0.100189	1.56144	0.118419	0.926578	0.898595
ENSG00000187642	C1orf170	1	910579	917497	-21.0858	13.5055	-1.56127	0.11846	0.92643	0.898595
ENSG00000163960	UBXN7	3	196074533	196159345	4.67333	2.99467	1.56055	0.11863	0.925805	0.898595
ENSG00000174437	ATP2A2	12	110718561	110788898	-0.284964	0.182626	-1.56037	0.118672	0.925651	0.898595
ENSG00000107551	RASSF4	10	45454855	45491339	0.0976342	0.0625726	1.56034	0.11868	0.925621	0.898595
ENSG00000127526	SLC35E1	19	16660642	16683193	-3.93855	2.52423	-1.5603	0.118689	0.925589	0.898595
ENSG00000158850	B4GALT3	1	161141100	161147287	-21.1604	13.5623	-1.56023	0.118705	0.92553	0.898595
ENSG00000114450	GNB4	3	179116990	179169378	13.4756	8.63733	1.56015	0.118723	0.925464	0.898595
ENSG00000212124	TAS2R19	12	11174218	11175219	-3.63934	2.33383	-1.55939	0.118905	0.9248	0.898595
ENSG00000181585	TMIE	3	46742823	46752376	2.29888	1.4743	1.5593	0.118925	0.924726	0.898595
ENSG00000127946	HIP1	7	75162621	75368280	1.38274	0.886963	1.55896	0.119006	0.924432	0.898595
ENSG00000109756	RAPGEF2	4	160025330	160281321	-0.189531	0.121613	-1.55847	0.119121	0.924012	0.898595
ENSG00000163961	RNF168	3	196195654	196230639	-2.53684	1.62783	-1.55842	0.119134	0.923965	0.898595
ENSG00000110888	CAPRIN2	12	30862486	30907885	0.503829	0.323307	1.55836	0.119148	0.923914	0.898595
ENSG00000168679	SLC16A4	1	110905470	110933704	-6.18087	3.96719	-1.558	0.119234	0.9236	0.898595
ENSG00000176973	FAM89B	11	65339820	65341669	-19.0989	12.2612	-1.55767	0.119312	0.923315	0.898595
ENSG00000038532	CLEC16A	16	11038345	11276046	4.78657	3.07296	1.55764	0.119318	0.923294	0.898595
ENSG00000054116	TRAPPC3	1	36602173	36615098	1.02764	0.660052	1.55691	0.119493	0.922658	0.898595
ENSG00000070808	CAMK2A	5	149599054	149669854	0.0626881	0.0402788	1.55636	0.119623	0.922184	0.898595
ENSG00000137996	RTCA	1	100731763	100758325	-0.145437	0.0934711	-1.55595	0.119719	0.921836	0.898595
ENSG00000164620	RELL2	5	141016517	141020644	-0.0335077	0.0215395	-1.55564	0.119793	0.921568	0.898595
ENSG00000143951	WDPCP	2	63348518	64054977	-1.49565	0.96152	-1.55551	0.119825	0.921451	0.898595
ENSG00000102904	TSNAXIP1	16	67840668	67866051	0.741412	0.476864	1.55476	0.120002	0.920811	0.898595
ENSG00000250506	CDK3	17	73996987	74002080	0.0824642	0.0530613	1.55413	0.120153	0.920265	0.898595
ENSG00000127666	TICAM1	19	4815944	4831716	3.48119	2.2412	1.55327	0.120359	0.919521	0.898595
ENSG00000109113	RAB34	17	27041299	27045447	0.495731	0.319197	1.55306	0.120409	0.919339	0.898595
ENSG00000071967	CYBRD1	2	172378757	172414643	0.0644378	0.0414917	1.55303	0.120416	0.919316	0.898595
ENSG00000070614	NDST1	5	149865381	149937773	-0.365986	0.235704	-1.55273	0.120487	0.919061	0.898595
ENSG00000150527	CTAGE5	14	39734488	39856156	1.62122	1.04411	1.55272	0.120489	0.919052	0.898595
ENSG00000005812	FBXL3	13	77566740	77601330	-1.72807	1.11308	-1.55252	0.120538	0.918876	0.898595
ENSG00000065000	AP3D1	19	2100988	2164464	0.123045	0.0792696	1.55224	0.120605	0.918633	0.898595
ENSG00000183831	ANKRD45	1	173578700	173639001	-0.331712	0.213757	-1.55182	0.120706	0.918271	0.898595
ENSG00000104695	PPP2CB	8	30631973	30671830	-0.182887	0.117857	-1.55177	0.120717	0.918231	0.898595
ENSG00000147654	EBAG9	8	110551940	110578225	2.36627	1.52492	1.55173	0.120726	0.918198	0.898595
ENSG00000179399	GPC5	13	92050929	93519490	-0.400982	0.258477	-1.55133	0.120823	0.917849	0.898595
ENSG00000113205	PCDHB3	5	140480234	140483406	-2.50997	1.61837	-1.55093	0.120919	0.917506	0.898595
ENSG00000106479	ZNF862	7	149535456	149564568	-8.73512	5.63557	-1.55	0.121142	0.916704	0.898595
ENSG00000165832	TRUB1	10	116697952	116737430	1.91971	1.23861	1.5499	0.121167	0.916617	0.898595
ENSG00000156671	SAMD8	10	76859344	76941881	0.685711	0.442482	1.54969	0.121215	0.916442	0.898595
ENSG00000198156	NPIPB6	16	28353876	28374829	6.88166	4.44076	1.54966	0.121224	0.916412	0.898595
ENSG00000117228	GBP1	1	89518002	89531043	-1.47983	0.955075	-1.54944	0.121276	0.916225	0.898595
ENSG00000197982	C1orf122	1	38272651	38275126	-0.238523	0.153948	-1.54937	0.121293	0.916166	0.898595
ENSG00000183281	PLGLB1	2	87229682	87248975	0.275866	0.178069	1.54921	0.121332	0.916024	0.898595
ENSG00000138617	PARP16	15	65526798	65592956	2.15611	1.3918	1.54916	0.121343	0.915984	0.898595
ENSG00000243414	TICAM2	5	114914339	114961876	1.53989	0.994123	1.549	0.121382	0.915845	0.898595
ENSG00000188611	ASAH2	10	51942538	52008370	-2.73062	1.76319	-1.54868	0.121459	0.915569	0.898595
ENSG00000151917	BEND6	6	56819773	56892140	-0.0661872	0.0427422	-1.54852	0.121497	0.915435	0.898595
ENSG00000101307	SIRPB1	20	1544167	1600707	-166.382	107.449	-1.54848	0.121508	0.915395	0.898595
ENSG00000185386	MAPK11	22	50702142	50709196	-0.131427	0.084885	-1.5483	0.12155	0.915244	0.898595
ENSG00000104728	ARHGEF10	8	1772142	1906807	0.67251	0.434721	1.54699	0.121865	0.91412	0.898595
ENSG00000101460	MAP1LC3A	20	33134658	33148149	-0.00939894	0.00607756	-1.5465	0.121984	0.913697	0.898595
ENSG00000186212	SOWAHB	4	77816082	77819002	-1.1626	0.752031	-1.54594	0.122119	0.913218	0.898595
ENSG00000168310	IRF2	4	185308867	185395734	1.63472	1.05746	1.54589	0.12213	0.913176	0.898595
ENSG00000212998	RBM12B-AS1	8	94752349	94753001	1032.92	668.463	1.54521	0.122295	0.91259	0.898595
ENSG00000130595	TNNT3	11	1940792	1959936	-1.27225	0.823532	-1.54487	0.122379	0.912294	0.898595
ENSG00000184307	ZDHHC23	3	113666748	113684248	-0.791469	0.512549	-1.54418	0.122544	0.911708	0.898595
ENSG00000165792	METTL17	14	21457929	21465189	0.794468	0.515079	1.54242	0.122971	0.910196	0.898595
ENSG00000142556	ZNF614	19	52516018	52533493	-5.22496	3.39015	-1.54122	0.123264	0.909165	0.898595
ENSG00000100068	LRP5L	22	25747385	25801344	1.83651	1.1917	1.54109	0.123295	0.909056	0.898595
ENSG00000151789	ZNF385D	3	21459915	22414812	1.26782	0.822749	1.54096	0.123327	0.908943	0.898595
ENSG00000136160	EDNRB	13	78469616	78493903	-0.417447	0.270902	-1.54095	0.123329	0.908935	0.898595
ENSG00000005700	IBTK	6	82879700	82957471	3.31144	2.15015	1.5401	0.123535	0.908208	0.898595
ENSG00000118965	WDR35	2	20110021	20189892	5.62721	3.65383	1.54009	0.123539	0.908194	0.898595
ENSG00000082146	STRADB	2	202252581	202345569	-2.37983	1.54535	-1.53999	0.123563	0.908113	0.898595
ENSG00000182901	RGS7	1	240931554	241520530	-2.98262	1.93699	-1.53982	0.123604	0.907967	0.898595
ENSG00000167103	PIP5KL1	9	130683158	130693076	1.52811	0.992452	1.53973	0.123626	0.90789	0.898595
ENSG00000143797	MBOAT2	2	8992820	9143942	-0.851859	0.553286	-1.53964	0.123649	0.907809	0.898595
ENSG00000204172	AGAP10	10	47191844	47239738	155.378	100.946	1.53922	0.12375	0.907456	0.898595
ENSG00000168675	LDLRAD4	18	13217497	13652754	-0.83777	0.544288	-1.5392	0.123755	0.907437	0.898595
ENSG00000105677	TMEM147	19	36036497	36038428	2.99066	1.9431	1.53912	0.123775	0.907369	0.898595
ENSG00000205927	OLIG2	21	34398153	34401504	0.923005	0.599876	1.53866	0.123888	0.906972	0.898595
ENSG00000163933	RFT1	3	53122499	53164478	-0.205915	0.133841	-1.53851	0.123924	0.906846	0.898595
ENSG00000196659	TTC30B	2	178413726	178417742	-164.159	106.714	-1.53831	0.123972	0.906675	0.898595
ENSG00000054282	SDCCAG8	1	243419320	243663394	0.735152	0.477925	1.53822	0.123996	0.906594	0.898595
ENSG00000137720	C11orf1	11	111749659	111756699	-1.11161	0.722957	-1.53759	0.12415	0.906054	0.898595
ENSG00000130584	ZBTB46	20	62375019	62462597	-1.43167	0.93112	-1.53758	0.124151	0.906051	0.898595
ENSG00000138769	CDKL2	4	76503215	76555900	1.65341	1.0754	1.53748	0.124176	0.905964	0.898595
ENSG00000144648	ACKR2	3	42846244	42929466	14.1334	9.19296	1.53742	0.124191	0.905912	0.898595
ENSG00000158195	WASF2	1	27730730	27816669	-10.5759	6.88496	-1.53609	0.124517	0.904772	0.898595
ENSG00000144369	FAM171B	2	187558698	187630685	-0.178665	0.116323	-1.53594	0.124554	0.904644	0.898595
ENSG00000115211	EIF2B4	2	27587219	27593353	2.03683	1.32678	1.53517	0.124741	0.903989	0.898595
ENSG00000117153	KLHL12	1	202860228	202897764	-1.17825	0.767847	-1.53448	0.124912	0.903397	0.898595
ENSG00000149499	EML3	11	62369690	62380237	0.610404	0.397935	1.53393	0.125047	0.902926	0.898595
ENSG00000197226	TBC1D9B	5	179289066	179334859	-0.0562123	0.0366633	-1.5332	0.125226	0.902304	0.898595
ENSG00000056558	TRAF1	9	123664671	123691451	0.68683	0.448008	1.53308	0.125257	0.902197	0.898595
ENSG00000136810	TXN	9	113006091	113018920	-0.239475	0.156209	-1.53304	0.125267	0.902163	0.898595
ENSG00000018510	AGPS	2	178257372	178408564	5.01622	3.27215	1.53301	0.125274	0.902138	0.898595
ENSG00000186564	FOXD2	1	47901689	47906363	-37.4195	24.4187	-1.53241	0.125421	0.901631	0.898595
ENSG00000166265	CYYR1	21	27838528	27945603	1.00517	0.655956	1.53238	0.125429	0.901603	0.898595
ENSG00000132768	DPH2	1	44435672	44439041	3.80535	2.48334	1.53235	0.125435	0.901581	0.898595
ENSG00000166947	EPB42	15	43398423	43513481	69.4018	45.2991	1.53208	0.125503	0.901346	0.898595
ENSG00000178966	RMI1	9	86595626	86618985	-1.26235	0.823985	-1.532	0.125521	0.901282	0.898595
ENSG00000120669	SOHLH2	13	36742345	36871979	-0.27227	0.177735	-1.53189	0.125549	0.901187	0.898595
ENSG00000198053	SIRPA	20	1875154	1920543	0.0470501	0.0307279	1.53119	0.125723	0.900584	0.898595
ENSG00000144821	MYH15	3	108099216	108248169	-11.5417	7.5384	-1.53105	0.125757	0.900468	0.898595
ENSG00000165502	RPL36AL	14	50085237	50087403	-0.0101009	0.00660067	-1.53029	0.125946	0.899815	0.898595
ENSG00000142698	C1orf94	1	34632484	34684732	41.1941	26.9201	1.53024	0.125958	0.899774	0.898595
ENSG00000166949	SMAD3	15	67356101	67487533	-4.64692	3.03805	-1.52957	0.126123	0.899206	0.898595
ENSG00000187860	CCDC157	22	30752624	30774647	-0.618046	0.404184	-1.52912	0.126234	0.898823	0.898595
ENSG00000169313	P2RY12	3	151055168	151102600	-1.84076	1.20382	-1.52911	0.126238	0.898809	0.898595
ENSG00000198919	DZIP3	3	108308529	108413693	-2.97375	1.94538	-1.52862	0.126358	0.898396	0.898595
ENSG00000120322	PCDHB8	5	140557371	140560081	1.02226	0.66887	1.52834	0.126429	0.898153	0.898595
ENSG00000239264	TXNDC5	6	7881483	8026646	3.21767	2.1059	1.52793	0.12653	0.897808	0.898595
ENSG00000150787	PTS	11	112097088	112140678	-1.0407	0.681247	-1.52764	0.126601	0.897561	0.898595
ENSG00000144583	2023-03-04	2	217122588	217236750	0.493581	0.323235	1.52701	0.12676	0.897019	0.898595
ENSG00000134852	CLOCK	4	56294070	56413305	-2.15576	1.41178	-1.52699	0.126764	0.897004	0.898595
ENSG00000125901	MRPS26	20	3026591	3028900	0.321779	0.210819	1.52633	0.126928	0.896441	0.898595
ENSG00000171456	ASXL1	20	30946155	31027122	-1.32927	0.870967	-1.5262	0.12696	0.896335	0.898595
ENSG00000197992	CLEC9A	12	10183276	10218565	-3.10344	2.03379	-1.52594	0.127024	0.896114	0.898595
ENSG00000116266	STXBP3	1	109289296	109352148	36.3043	23.8118	1.52464	0.12735	0.895003	0.898595
ENSG00000186522	SEPT10	2	110300559	110371783	2.5511	1.67377	1.52416	0.127468	0.894599	0.898595
ENSG00000174032	SLC25A30	13	45967451	45992590	1133.2	743.562	1.52401	0.127506	0.894468	0.898595
ENSG00000089723	OTUB2	14	94492675	94515276	4.27222	2.80358	1.52384	0.127547	0.894328	0.898595
ENSG00000213931	HBE1	11	5289582	5526847	15.3736	10.0903	1.5236	0.127608	0.894122	0.898595
ENSG00000132676	DAP3	1	155657751	155708801	1.44945	0.952362	1.52196	0.12802	0.892723	0.898595
ENSG00000115520	COQ10B	2	198318147	198340032	-5.33605	3.50862	-1.52084	0.128299	0.891776	0.898595
ENSG00000128487	SPECC1	17	19912657	20222339	0.606353	0.398734	1.5207	0.128336	0.891651	0.898595
ENSG00000189241	TSPYL1	6	116597741	116601066	0.0315309	0.0207417	1.52017	0.128468	0.891205	0.898595
ENSG00000133895	MEN1	11	64570982	64578766	-1.12789	0.741993	-1.52008	0.128491	0.891126	0.898595
ENSG00000100095	SEZ6L	22	26565440	26779562	0.0818909	0.0538773	1.51995	0.128523	0.891018	0.898595
ENSG00000102977	ACD	16	67691415	67694713	-0.361614	0.237962	-1.51963	0.128605	0.890742	0.898595
ENSG00000170248	PDCD6IP	3	33839844	33911194	0.709893	0.467245	1.51932	0.128683	0.890479	0.898595
ENSG00000118961	C2orf43	2	20883788	21022882	-0.267507	0.176111	-1.51897	0.12877	0.890186	0.898595
ENSG00000128849	CGNL1	15	57668165	57842925	0.756351	0.497984	1.51883	0.128806	0.890063	0.898595
ENSG00000151364	KCTD14	11	77726761	77757237	172.259	113.476	1.51802	0.129009	0.88938	0.898595
ENSG00000171962	LRRC48	17	17876127	17920203	-6.40337	4.2206	-1.51717	0.129223	0.88866	0.898595
ENSG00000121068	TBX2	17	59477257	59486827	0.406612	0.268128	1.51649	0.129396	0.88808	0.898595
ENSG00000198513	ATL1	14	50999227	51099786	0.751865	0.495813	1.51643	0.129411	0.888028	0.898595
ENSG00000123684	LPGAT1	1	211916799	212004114	0.898444	0.592479	1.51641	0.129414	0.888017	0.898595
ENSG00000094804	CDC6	17	38443885	38459171	14.1558	9.33626	1.51622	0.129463	0.887854	0.898595
ENSG00000153933	DGKE	17	54911460	54946036	-0.655076	0.432084	-1.51608	0.129498	0.887737	0.898595
ENSG00000102572	STK24	13	99102455	99230194	-1.02078	0.673304	-1.51607	0.129501	0.887728	0.898595
ENSG00000197914	HIST1H4K	6	27798952	27799305	4.74582	3.13084	1.51583	0.129563	0.88752	0.898595
ENSG00000160113	NR2F6	19	17342692	17356749	0.607584	0.40088	1.51563	0.129614	0.887348	0.898595
ENSG00000121690	DEPDC7	11	33037410	33055128	-3.75762	2.47998	-1.51518	0.129727	0.886971	0.898595
ENSG00000243056	EIF4EBP3	5	139927251	139929163	-0.450291	0.297202	-1.5151	0.129747	0.886903	0.898595
ENSG00000166946	CCNDBP1	15	43477316	43487396	1.10301	0.728079	1.51496	0.129782	0.886786	0.898595
ENSG00000090932	DLL3	19	39989535	39999121	-4.08754	2.69811	-1.51496	0.129782	0.886786	0.898595
ENSG00000144567	FAM134A	2	220040947	220050201	0.0887928	0.058622	1.51467	0.129857	0.886536	0.898595
ENSG00000137845	ADAM10	15	58887403	59042177	1.2147	0.802676	1.51332	0.130199	0.885393	0.898595
ENSG00000140694	PARN	16	14529558	14726585	1.88466	1.24569	1.51295	0.130292	0.885081	0.898595
ENSG00000143469	SYT14	1	210111538	210337636	-3.09132	2.0435	-1.51275	0.130342	0.884914	0.898595
ENSG00000135537	LACE1	6	108616098	108847999	-11.9741	7.91553	-1.51274	0.130347	0.8849	0.898595
ENSG00000146038	DCDC2	6	24171984	24358280	-1.02513	0.677706	-1.51264	0.13037	0.884822	0.898595
ENSG00000148120	C9orf3	9	97488983	97849441	-4.10377	2.71331	-1.51246	0.130418	0.884663	0.898595
ENSG00000133597	ADCK2	7	140372953	140396061	-0.359692	0.237874	-1.51211	0.130506	0.884371	0.898595
ENSG00000139112	GABARAPL1	12	10365057	10375727	-2.82669	1.86978	-1.51178	0.13059	0.88409	0.898595
ENSG00000152240	HAUS1	18	43684298	43708299	0.913992	0.604922	1.51093	0.130807	0.883369	0.898595
ENSG00000184277	TM2D3	15	102161847	102192594	0.0852897	0.0564702	1.51035	0.130954	0.88288	0.898595
ENSG00000145741	BTF3	5	72794233	72801460	-0.116962	0.0774694	-1.50978	0.131099	0.882401	0.898595
ENSG00000213185	FAM24B	10	124608594	124639157	-2.37358	1.57252	-1.50941	0.131194	0.882085	0.898595
ENSG00000138759	FRAS1	4	78978724	79465423	2.58836	1.71569	1.50864	0.131391	0.881435	0.898595
ENSG00000178217	SH2D4B	10	82297658	82406316	-3.51628	2.33086	-1.50857	0.131408	0.88138	0.898595
ENSG00000104093	DMXL2	15	51739908	51915030	0.446796	0.296201	1.50842	0.131447	0.881251	0.898595
ENSG00000156011	PSD3	8	18384811	18942240	0.0612526	0.0406113	1.50827	0.131487	0.881119	0.898595
ENSG00000184887	BTBD6	14	105714827	105717430	-0.0433676	0.0287611	-1.50785	0.131592	0.88077	0.898595
ENSG00000170473	WIBG	12	56295197	56326402	-0.324619	0.215294	-1.50779	0.131608	0.880717	0.898595
ENSG00000167981	ZNF597	16	3486104	3493542	4.12254	2.73446	1.50763	0.13165	0.880579	0.898595
ENSG00000147416	ATP6V1B2	8	20054878	20084330	0.00821159	0.00544856	1.50711	0.131782	0.880144	0.898595
ENSG00000189227	C15orf61	15	67813406	67819628	-0.597994	0.396925	-1.50657	0.131922	0.879684	0.898595
ENSG00000054148	PHPT1	9	139743176	139745488	10.5633	7.01168	1.50654	0.13193	0.879658	0.898595
ENSG00000185681	MORN5	9	124922190	124962367	-9.80459	6.51019	-1.50604	0.132058	0.879237	0.898595
ENSG00000166171	DPCD	10	103330317	103369425	-0.549389	0.364891	-1.50562	0.132164	0.878888	0.898595
ENSG00000065883	CDK13	7	39989636	40136733	8.48419	5.63606	1.50534	0.132237	0.878648	0.898595
ENSG00000141570	CBX8	17	77765931	77775482	-2.06519	1.37226	-1.50495	0.132336	0.878322	0.898595
ENSG00000100462	PRMT5	14	23389720	23398794	-1.8742	1.24537	-1.50494	0.13234	0.878307	0.898595
ENSG00000214338	SOGA3	6	127759551	127840500	9.0474	6.01207	1.50487	0.132357	0.878253	0.898595
ENSG00000255330	SOGA3	6	127759551	127840146	9.0474	6.01207	1.50487	0.132357	0.878253	0.898595
ENSG00000167578	RAB4B	19	41284121	41302847	-0.234835	0.156117	-1.50422	0.132525	0.877703	0.898595
ENSG00000145817	YIPF5	5	143537723	143550278	-0.570838	0.379605	-1.50377	0.132641	0.877323	0.898595
ENSG00000065609	SNAP91	6	84262599	84419410	0.0690192	0.0459043	1.50354	0.132699	0.877134	0.898595
ENSG00000196123	KIAA0895L	16	67209505	67217943	0.176355	0.117294	1.50354	0.1327	0.877127	0.898595
ENSG00000143028	SYPL2	1	110009180	110024759	0.96067	0.638945	1.50353	0.132703	0.877118	0.898595
ENSG00000138382	METTL5	2	170666591	170681441	-0.293438	0.195177	-1.50344	0.132726	0.877045	0.898595
ENSG00000253598	SLC10A5	8	82605842	82608409	-9.78428	6.50882	-1.50323	0.132779	0.876872	0.898595
ENSG00000203963	C1orf141	1	67557848	67697536	-10.2273	6.80359	-1.50322	0.132782	0.876861	0.898595
ENSG00000173391	OLR1	12	10310902	10324737	-0.0822143	0.0546999	-1.50301	0.132837	0.87668	0.898595
ENSG00000181744	C3orf58	3	143690640	143767561	-9.87035	6.56768	-1.50287	0.132874	0.876561	0.898595
ENSG00000115946	PNO1	2	68384976	68403370	-1.69706	1.12936	-1.50268	0.132923	0.8764	0.898595
ENSG00000135317	SNX14	6	86215214	86303874	-4.17748	2.78105	-1.50213	0.133065	0.875938	0.898595
ENSG00000198160	MIER1	1	67390578	67454302	-5.33496	3.55167	-1.5021	0.133071	0.875916	0.898595
ENSG00000158545	ZC3H18	16	88636789	88698374	185.112	123.239	1.50205	0.133084	0.875875	0.898595
ENSG00000228716	DHFR	5	79922047	79950802	0.115429	0.0768487	1.50203	0.133089	0.875857	0.898595
ENSG00000164983	TMEM65	8	125324231	125384933	0.588755	0.392071	1.50165	0.133186	0.87554	0.898595
ENSG00000187559	FOXD4L3	9	70917276	70920000	-315.733	210.296	-1.50138	0.133258	0.875306	0.898595
ENSG00000214226	C17orf67	17	54869274	54916134	-1.21209	0.807525	-1.501	0.133356	0.874988	0.898595
ENSG00000109971	HSPA8	11	122928197	122933938	-0.0248551	0.0165604	-1.50087	0.133389	0.874879	0.898595
ENSG00000137563	GGH	8	63927638	63951730	-0.14631	0.097488	-1.5008	0.133408	0.874817	0.898595
ENSG00000038382	TRIO	5	14143811	14532235	3.4756	2.31611	1.50062	0.133453	0.874671	0.898595
ENSG00000023287	RB1CC1	8	53535016	53658403	0.0776942	0.0517796	1.50048	0.13349	0.874551	0.898595
ENSG00000136273	HUS1	7	47735328	48019178	23.5461	15.6927	1.50045	0.133498	0.874526	0.898595
ENSG00000137393	RNF144B	6	18368779	18469105	-175.404	116.916	-1.50025	0.13355	0.874357	0.898595
ENSG00000140995	DEF8	16	90014333	90034468	-0.491876	0.327876	-1.50019	0.133565	0.874308	0.898595
ENSG00000091513	TF	3	133464800	133497850	0.0279634	0.0186434	1.49991	0.133638	0.874071	0.898595
ENSG00000176438	SYNE3	14	95883831	95942173	6.35846	4.23953	1.4998	0.133665	0.873982	0.898595
ENSG00000153165	RGPD3	2	107021446	107084832	8.0166	5.34563	1.49965	0.133704	0.873856	0.898595
ENSG00000123124	WWP1	8	87354967	87490649	-1.59442	1.06433	-1.49805	0.134122	0.872501	0.898595
ENSG00000183762	KREMEN1	22	29469066	29564321	-0.633444	0.42289	-1.49789	0.134161	0.872373	0.898595
ENSG00000140950	TLDC1	16	84511681	84587639	1.41026	0.941829	1.49736	0.134299	0.871926	0.898595
ENSG00000181631	P2RY13	3	151044100	151047336	20.3107	13.5689	1.49686	0.13443	0.871505	0.898595
ENSG00000088298	EDEM2	20	33703167	33865928	0.450715	0.30114	1.4967	0.134472	0.871368	0.898595
ENSG00000184232	OAF	11	120081475	120101041	-0.155452	0.103875	-1.49653	0.134515	0.87123	0.898595
ENSG00000123066	MED13L	12	116395711	116715143	-2.37682	1.58874	-1.49604	0.134643	0.870815	0.898595
ENSG00000182379	NXPH4	12	57610578	57620232	1.86682	1.24831	1.49549	0.134788	0.870349	0.898595
ENSG00000197106	SLC6A17	1	110693108	110744824	-0.0410231	0.0274424	-1.49488	0.134945	0.869842	0.898595
ENSG00000119715	ESRRB	14	76776957	76968178	12.6165	8.44052	1.49476	0.134977	0.869739	0.898595
ENSG00000139131	YARS2	12	32880424	32908836	1.12064	0.750042	1.4941	0.13515	0.869184	0.898595
ENSG00000127334	DYRK2	12	68042118	68059186	-3.40568	2.27971	-1.49391	0.1352	0.869024	0.898595
ENSG00000197479	PCDHB11	5	140579183	140582618	-2.92784	1.95989	-1.49388	0.135206	0.869003	0.898595
ENSG00000168350	DEGS2	14	100612756	100626500	-0.581941	0.38967	-1.49342	0.135328	0.868613	0.898595
ENSG00000144227	NXPH2	2	139428342	139537918	-0.544133	0.364389	-1.49327	0.135366	0.868492	0.898595
ENSG00000183735	TBK1	12	64845660	64895888	2.02855	1.35875	1.49295	0.135449	0.868223	0.898595
ENSG00000256060	TRAPPC2P1	19	57874879	57876721	1.17293	0.785825	1.49261	0.135539	0.867936	0.898595
ENSG00000163482	STK36	2	219536749	219567439	0.238168	0.159569	1.49257	0.135549	0.867903	0.898595
ENSG00000152492	CCDC50	3	191046866	191116459	-0.977242	0.655105	-1.49173	0.135769	0.867199	0.898595
ENSG00000029639	TFB1M	6	155578643	155635627	-0.340178	0.228047	-1.4917	0.135778	0.867169	0.898595
ENSG00000101751	POLI	18	51795774	51847636	-0.238717	0.160091	-1.49113	0.135926	0.866697	0.898595
ENSG00000064201	TSPAN32	11	2323227	2339430	-14.7648	9.90402	-1.49079	0.136018	0.866405	0.898595
ENSG00000121931	LRIF1	1	111489807	111506701	0.838714	0.562625	1.49072	0.136036	0.866346	0.898595
ENSG00000221823	PPP3R1	2	68405989	68483369	-0.0575434	0.0386041	-1.4906	0.136066	0.866251	0.898595
ENSG00000128294	TPST2	22	26921458	26992681	1.46032	0.979739	1.49052	0.136088	0.866179	0.898595
ENSG00000147457	CHMP7	8	23101150	23119512	-0.661056	0.443511	-1.49051	0.136091	0.86617	0.898595
ENSG00000173409	ARV1	1	231114727	231136341	0.227192	0.152446	1.49031	0.136142	0.866009	0.898595
ENSG00000111875	ASF1A	6	119215384	119230332	-487.843	327.378	-1.49015	0.136184	0.865873	0.898595
ENSG00000054965	FAM168A	11	73111532	73309234	0.33835	0.227068	1.49008	0.136203	0.865813	0.898595
ENSG00000166529	ZSCAN21	7	99647390	99662661	-0.17331	0.116311	-1.49005	0.13621	0.865791	0.898595
ENSG00000140521	POLG	15	89859534	89878092	-0.211992	0.1423	-1.48976	0.136288	0.865544	0.898595
ENSG00000138303	ASCC1	10	73856278	73976892	-0.412459	0.27688	-1.48967	0.136311	0.865469	0.898595
ENSG00000102870	ZNF629	16	30789778	30798523	-92.252	61.9292	-1.48964	0.13632	0.865441	0.898595
ENSG00000197948	FCHSD1	5	141018869	141030986	-4.8942	3.28619	-1.48932	0.136402	0.865178	0.898595
ENSG00000228672	PROB1	5	138727635	138730885	-1.05458	0.708234	-1.48903	0.13648	0.86493	0.898595
ENSG00000242110	AMACR	5	33986283	34008220	-1.1907	0.799746	-1.48884	0.136528	0.864777	0.898595
ENSG00000068976	PYGM	11	64513861	64527769	-0.267412	0.179624	-1.48874	0.136557	0.864687	0.898595
ENSG00000129007	CALML4	15	68483043	68498417	-3.279	2.20361	-1.48801	0.136747	0.864081	0.898595
ENSG00000170445	HARS	5	140052758	140071609	1.78108	1.19757	1.48724	0.136951	0.863436	0.898595
ENSG00000124787	RPP40	6	4994966	5004297	-2.91101	1.95826	-1.48653	0.13714	0.862837	0.898595
ENSG00000167768	KRT1	12	53068520	53074191	0.29785	0.200376	1.48645	0.137159	0.862776	0.898595
ENSG00000198168	SVIP	11	22835345	22851845	0.258033	0.173597	1.48639	0.137176	0.862723	0.898595
ENSG00000149531	FRG1B	20	29611857	29634010	-0.12993	0.0874217	-1.48624	0.137215	0.862599	0.898595
ENSG00000184635	ZNF93	19	20011722	20046384	3.5403	2.38217	1.48616	0.137236	0.862532	0.898595
ENSG00000105323	HNRNPUL1	19	41768401	41813503	352.71	237.339	1.4861	0.137252	0.862481	0.898595
ENSG00000110700	RPS13	11	17095936	17099334	0.0671008	0.0451594	1.48587	0.137314	0.862285	0.898595
ENSG00000196584	XRCC2	7	152341864	152373250	2.70321	1.81962	1.48559	0.137387	0.862053	0.898595
ENSG00000178761	FAM219B	15	75192328	75199462	-0.542736	0.365379	-1.48541	0.137436	0.861899	0.898595
ENSG00000147408	CSGALNACT1	8	19261672	19615540	-0.0421231	0.0283621	-1.48519	0.137494	0.861717	0.898595
ENSG00000087258	GNAO1	16	56225302	56391356	-0.614895	0.414069	-1.48501	0.137542	0.861564	0.898595
ENSG00000181322	NME9	3	137980279	138048728	-11.6097	7.81932	-1.48475	0.13761	0.861349	0.898595
ENSG00000241058	NSUN6	10	18834490	18940551	0.0875456	0.0589653	1.4847	0.137624	0.861306	0.898595
ENSG00000178971	CTC1	17	8130191	8151362	-1.28219	0.863728	-1.48448	0.137681	0.861126	0.898595
ENSG00000143119	CD53	1	111415775	111442550	-1.10353	0.743824	-1.4836	0.137916	0.860385	0.898595
ENSG00000163605	PPP4R2	3	73045936	73118350	0.306199	0.206391	1.48358	0.137919	0.860375	0.898595
ENSG00000100906	NFKBIA	14	35870717	35873955	0.679079	0.457837	1.48323	0.138012	0.860082	0.898595
ENSG00000157800	SLC37A3	7	139993493	140104233	-0.220177	0.148465	-1.48303	0.138067	0.85991	0.898595
ENSG00000111581	NUP107	12	69080514	69136785	-0.245515	0.165553	-1.483	0.138075	0.859885	0.898595
ENSG00000103194	USP10	16	84733584	84813528	-1.95576	1.31893	-1.48284	0.138118	0.85975	0.898595
ENSG00000175455	CCDC14	3	123616152	123680564	133.941	90.3435	1.48258	0.138186	0.859536	0.898595
ENSG00000143450	OAZ3	1	151735445	151743808	38.8902	26.2394	1.48213	0.138305	0.859161	0.898595
ENSG00000133401	PDZD2	5	31639517	32111037	0.22043	0.148736	1.48202	0.138336	0.859065	0.898595
ENSG00000198429	ZNF69	19	11998599	12025144	-75.5805	51.0064	-1.48179	0.138397	0.858872	0.898595
ENSG00000142856	ITGB3BP	1	63906441	64059392	-0.122603	0.0827467	-1.48167	0.138428	0.858776	0.898595
ENSG00000151468	CCDC3	10	12938627	13141652	-0.480665	0.324456	-1.48145	0.138487	0.858591	0.898595
ENSG00000172794	RAB37	17	72666717	72743474	0.117117	0.0790784	1.48102	0.138601	0.858234	0.898595
ENSG00000187010	RHD	1	25598884	25656936	0.84371	0.569715	1.48093	0.138624	0.85816	0.898595
ENSG00000051620	HEBP2	6	138724668	138743334	23.2982	15.7342	1.48074	0.138677	0.857996	0.898595
ENSG00000145476	CYP4V2	4	187112674	187134610	0.102133	0.0690123	1.47992	0.138893	0.857318	0.898595
ENSG00000103154	NECAB2	16	84002237	84036381	0.0362901	0.024522	1.4799	0.1389	0.857297	0.898595
ENSG00000130540	SULT4A1	22	44220389	44258398	-0.190141	0.12849	-1.47981	0.138923	0.857227	0.898595
ENSG00000179041	RRS1	8	67341263	67342966	13.8796	9.37967	1.47975	0.138939	0.857176	0.898595
ENSG00000163156	SCNM1	1	151129140	151142773	30.501	20.614	1.47962	0.138974	0.857066	0.898595
ENSG00000157542	KCNJ6	21	38979678	39288749	-0.616097	0.416423	-1.4795	0.139007	0.856963	0.898595
ENSG00000166974	MAPRE2	18	32556892	32723434	-0.129092	0.08726	-1.47939	0.139035	0.856874	0.898595
ENSG00000151014	CCRN4L	4	139936943	139966906	2.76056	1.86682	1.47875	0.139208	0.856335	0.898595
ENSG00000183196	CHST6	16	75510949	75529282	0.827643	0.559845	1.47834	0.139316	0.855998	0.898595
ENSG00000177380	PPFIA3	19	49622646	49654283	0.062472	0.0422755	1.47773	0.139479	0.855491	0.898595
ENSG00000063978	RNF4	4	2463947	2627047	0.365531	0.247476	1.47704	0.139666	0.854909	0.898595
ENSG00000140830	TXNL4B	16	72078188	72128330	-0.100839	0.0683036	-1.47634	0.139853	0.854329	0.898595
ENSG00000004777	ARHGAP33	19	36265434	36279724	0.11009	0.0745786	1.47617	0.1399	0.854184	0.898595
ENSG00000124767	GLO1	6	38643701	38670917	-0.0339729	0.0230211	-1.47573	0.140016	0.853822	0.898595
ENSG00000159346	ADIPOR1	1	202909951	202927700	-6.30609	4.27328	-1.4757	0.140024	0.853798	0.898595
ENSG00000053254	FOXN3	14	89591215	90085493	15.6284	10.591	1.47563	0.140044	0.853737	0.898595
ENSG00000143398	PIP5K1A	1	151170425	151222012	-2.3108	1.56605	-1.47556	0.140063	0.853676	0.898595
ENSG00000105982	RNF32	7	156432975	156469824	1.33944	0.907872	1.47536	0.140117	0.853511	0.898595
ENSG00000182768	NGRN	15	90808891	90816463	-0.327316	0.22189	-1.47513	0.140179	0.853318	0.898595
ENSG00000163113	OTUD7B	1	149909705	149982625	5.62124	3.81199	1.47462	0.140314	0.852899	0.898595
ENSG00000185591	SP1	12	53773960	53810230	-1.42253	0.96469	-1.4746	0.140321	0.852879	0.898595
ENSG00000111877	MCM9	6	119134605	119256327	-2.61092	1.77088	-1.47436	0.140384	0.852684	0.898595
ENSG00000137802	MAPKBP1	15	42066632	42120053	-0.0694702	0.0471251	-1.47416	0.140437	0.852518	0.898595
ENSG00000141756	FKBP10	17	39968932	39979465	0.136471	0.0925878	1.47396	0.140492	0.852348	0.898595
ENSG00000173889	PHC3	3	169804520	169899537	-13.1687	8.93562	-1.47373	0.140555	0.852155	0.898595
ENSG00000167264	DUS2	16	68021649	68113223	0.415548	0.281978	1.47369	0.140565	0.852123	0.898595
ENSG00000061936	SFSWAP	12	132195626	132284282	-0.502774	0.341274	-1.47323	0.14069	0.851737	0.898595
ENSG00000155719	OTOA	16	21689835	21772050	-3.45322	2.34422	-1.47308	0.14073	0.851613	0.898595
ENSG00000104936	DMPK	19	46272975	46285810	3.1024	2.10799	1.47173	0.141094	0.850491	0.898595
ENSG00000137843	PAK6	15	40509629	40569688	11.1585	7.58318	1.47148	0.141162	0.850282	0.898595
ENSG00000180488	FAM73A	1	78245309	78344106	-1.06577	0.724317	-1.47142	0.141178	0.850232	0.898595
ENSG00000101557	USP14	18	158383	214629	4.04655	2.75051	1.4712	0.141238	0.85005	0.898595
ENSG00000171847	FAM90A1	12	8373856	8380214	1.62812	1.10668	1.47118	0.141243	0.850033	0.898595
ENSG00000106537	TSPAN13	7	16793160	16824161	-1.44182	0.980198	-1.47095	0.141305	0.849843	0.898595
ENSG00000164291	ARSK	5	94890778	94940768	144.277	98.1029	1.47067	0.14138	0.849611	0.898595
ENSG00000198677	TTC37	5	94799599	94890711	-0.454731	0.309363	-1.4699	0.14159	0.848967	0.898595
ENSG00000114423	CBLB	3	105374305	105588396	-166.653	113.389	-1.46975	0.14163	0.848844	0.898595
ENSG00000076258	FMO4	1	171283347	171311223	-5.15733	3.50946	-1.46955	0.141684	0.84868	0.898595
ENSG00000135363	LMO2	11	33880122	33913836	1.20869	0.822644	1.46928	0.141758	0.848453	0.898595
ENSG00000185437	SH3BGR	21	40817781	40887433	0.108924	0.074135	1.46927	0.14176	0.848447	0.898595
ENSG00000096080	MRPS18A	6	43639040	43655528	-0.317232	0.215929	-1.46915	0.141793	0.848345	0.898595
ENSG00000112079	STK38	6	36461669	36515247	7.30451	4.97326	1.46876	0.141899	0.848021	0.898595
ENSG00000139910	NOVA1	14	26912299	27066960	-0.607024	0.41332	-1.46865	0.141927	0.847936	0.898595
ENSG00000162729	IGSF8	1	160061130	160068733	0.0228722	0.0155775	1.46828	0.142027	0.84763	0.898595
ENSG00000071246	VASH1	14	77228532	77249354	0.238131	0.162304	1.46719	0.142325	0.846718	0.898595
ENSG00000087008	ACOX3	4	8368009	8442450	-0.623118	0.424762	-1.46698	0.142381	0.846548	0.898595
ENSG00000120137	PANK3	5	167975500	168006605	-0.965297	0.65809	-1.46682	0.142426	0.84641	0.898595
ENSG00000169684	CHRNA5	15	78857862	78887611	-0.98905	0.674382	-1.4666	0.142485	0.846232	0.898595
ENSG00000118507	AKAP7	6	131456806	131604675	381.189	259.931	1.4665	0.142513	0.846147	0.898595
ENSG00000183726	TMEM50A	1	25664408	25688852	-0.0837703	0.0571248	-1.46645	0.142527	0.846103	0.898595
ENSG00000143793	C1orf35	1	228288427	228293112	24.6425	16.812	1.46577	0.14271	0.845546	0.898595
ENSG00000107281	NPDC1	9	139933922	139940655	-0.0762792	0.0520631	-1.46513	0.142886	0.845012	0.898595
ENSG00000198518	HIST1H4E	6	26204858	26206266	7.07395	4.82885	1.46494	0.142938	0.844852	0.898595
ENSG00000113163	COL4A3BP	5	74664311	74807963	3.5693	2.43652	1.46492	0.142944	0.844834	0.898595
ENSG00000069712	KIAA1107	1	92632542	92650280	1.20244	0.820865	1.46485	0.142963	0.844778	0.898595
ENSG00000132781	MUTYH	1	45794835	45806142	0.287058	0.196115	1.46372	0.143269	0.843846	0.898595
ENSG00000178538	CA8	8	61099906	61193971	0.517359	0.353477	1.46363	0.143296	0.843766	0.898595
ENSG00000080822	CLDND1	3	98216756	98241910	0.217045	0.148296	1.46359	0.143305	0.843739	0.898595
ENSG00000089101	C20orf26	20	20033158	20341346	-3661.24	2505.26	-1.46142	0.1439	0.84194	0.898595
ENSG00000149547	EI24	11	125439112	125454575	0.255428	0.174867	1.4607	0.144098	0.841341	0.898595
ENSG00000173269	MMRN2	10	88695297	88729238	0.836495	0.572814	1.46032	0.144201	0.841032	0.898595
ENSG00000100650	SRSF5	14	70193617	70238722	0.0885102	0.0606113	1.46029	0.14421	0.841005	0.898595
ENSG00000197497	ZNF665	19	53662466	53696639	-15.3968	10.5454	-1.46005	0.144276	0.840807	0.898595
ENSG00000166105	GLB1L3	11	134144139	134189458	-3.03476	2.07871	-1.45993	0.14431	0.840704	0.898595
ENSG00000183624	HMCES	3	128997671	129025029	0.285344	0.195505	1.45952	0.144421	0.84037	0.898595
ENSG00000185829	ARL17A	17	44594068	44657088	0.654454	0.448458	1.45934	0.144471	0.840219	0.898595
ENSG00000268500	SIGLEC5	19	52115344	52150142	-1.50629	1.03236	-1.45907	0.144546	0.839995	0.898595
ENSG00000105501	SIGLEC5	19	52114781	52150151	-1.50629	1.03236	-1.45907	0.144546	0.839995	0.898595
ENSG00000054179	ENTPD2	9	139942550	139948497	0.202278	0.138685	1.45854	0.144691	0.839559	0.898595
ENSG00000125878	TCF15	20	584441	591042	2.53504	1.73811	1.45851	0.144701	0.839529	0.898595
ENSG00000132254	ARFIP2	11	6496910	6502666	-1.41358	0.969849	-1.45753	0.144971	0.83872	0.898595
ENSG00000140199	SLC12A6	15	34525460	34630261	6.12995	4.20573	1.45752	0.144972	0.838715	0.898595
ENSG00000117280	RAB7L1	1	205737114	205744588	0.130384	0.089501	1.45679	0.145175	0.838108	0.898595
ENSG00000134291	TMEM106C	12	48357352	48362661	-0.0734982	0.0504527	-1.45678	0.145178	0.838098	0.898595
ENSG00000136235	GPNMB	7	23275586	23314727	-0.0673217	0.0462158	-1.45668	0.145204	0.83802	0.898595
ENSG00000144233	AMMECR1L	2	128619204	128643496	9.6045	6.59618	1.45607	0.145374	0.837515	0.898595
ENSG00000137693	YAP1	11	101981192	102104154	18.6954	12.8404	1.45598	0.145398	0.837442	0.898595
ENSG00000131873	CHSY1	15	101715928	101792137	37.8947	26.0312	1.45574	0.145463	0.837247	0.898595
ENSG00000204977	TRIM13	13	50570024	50594617	1.11859	0.768582	1.4554	0.14556	0.836959	0.898595
ENSG00000185634	SHC4	15	49115932	49255641	2.03007	1.39529	1.45495	0.145684	0.836589	0.898595
ENSG00000153774	CFDP1	16	75327596	75467383	0.0763761	0.0525183	1.45428	0.14587	0.836035	0.898595
ENSG00000121903	ZSCAN20	1	33938246	33962107	24.1204	16.5894	1.45396	0.145957	0.835776	0.898595
ENSG00000173421	CCDC36	3	49235861	49295537	-25.2984	17.3999	-1.45394	0.145964	0.835754	0.898595
ENSG00000174194	AGAP8	10	51224681	51371321	0.107508	0.0739554	1.45368	0.146035	0.835544	0.898595
ENSG00000104164	BLOC1S6	15	45879321	45908197	-64.1153	44.1055	-1.45368	0.146035	0.835543	0.898595
ENSG00000160318	CLDND2	19	51870352	51872257	6.86075	4.71996	1.45356	0.146068	0.835444	0.898595
ENSG00000179981	TSHZ1	18	72922710	73001905	-10.4221	7.17026	-1.45352	0.146078	0.835414	0.898595
ENSG00000111752	PHC1	12	9066492	9094063	0.216101	0.14868	1.45346	0.146096	0.835363	0.898595
ENSG00000169213	RAB3B	1	52373628	52456436	-0.412767	0.284018	-1.45331	0.146137	0.835239	0.898595
ENSG00000114331	ACAP2	3	194995465	195163807	-0.910855	0.626789	-1.45321	0.146166	0.835154	0.898595
ENSG00000172426	RSPH9	6	43612783	43640336	-6.14855	4.23256	-1.45268	0.146313	0.834717	0.898595
ENSG00000165209	STRBP	9	125871779	126030855	1.60873	1.1076	1.45245	0.146376	0.834529	0.898595
ENSG00000003137	CYP26B1	2	72356367	72375167	0.585654	0.403246	1.45235	0.146405	0.834445	0.898595
ENSG00000102921	N4BP1	16	48572637	48654059	-7.76652	5.34845	-1.45211	0.146471	0.834247	0.898595
ENSG00000107959	PITRM1	10	3179920	3215003	-0.0334032	0.0230086	-1.45177	0.146566	0.833967	0.898595
ENSG00000128203	ASPHD2	22	26825239	26840981	1.62794	1.12136	1.45176	0.14657	0.833956	0.898595
ENSG00000116288	PARK7	1	8014351	8045565	-0.0493195	0.0339735	-1.4517	0.146584	0.833913	0.898595
ENSG00000010319	SEMA3G	3	52467069	52479101	0.420809	0.289931	1.45141	0.146666	0.833671	0.898595
ENSG00000166436	TRIM66	11	8633584	8693413	0.314311	0.216592	1.45116	0.146735	0.833468	0.898595
ENSG00000164136	IL15	4	142557752	142655140	-755.214	520.438	-1.45111	0.146749	0.833425	0.898595
ENSG00000203685	C1orf95	1	226736501	226796915	0.0541779	0.0373481	1.45062	0.146886	0.833019	0.898595
ENSG00000114098	ARMC8	3	137906109	138017231	1.33462	0.92006	1.45058	0.146897	0.832986	0.898595
ENSG00000167194	C16orf92	16	30034655	30039057	8.15008	5.61879	1.4505	0.146918	0.832925	0.898595
ENSG00000137601	NEK1	4	170314426	170533780	-0.383645	0.264504	-1.45043	0.146939	0.832863	0.898595
ENSG00000185689	C6orf201	6	4079440	4131185	46.0288	31.7427	1.45006	0.147042	0.832559	0.898595
ENSG00000069188	SDK2	17	71330523	71640228	1.29658	0.89438	1.4497	0.147143	0.83226	0.898595
ENSG00000204969	PCDHA2	5	140174444	140391929	-3.84448	2.65239	-1.44944	0.147216	0.832046	0.898595
ENSG00000106290	TAF6	7	99704693	99717464	-0.1453	0.100252	-1.44935	0.147241	0.831972	0.898595
ENSG00000126246	IGFLR1	19	36230058	36233354	0.738544	0.509687	1.44902	0.147333	0.8317	0.898595
ENSG00000188672	RHCE	1	25688740	25756683	-0.443079	0.305947	-1.44822	0.147555	0.831047	0.898595
ENSG00000145358	DDIT4L	4	101107027	101111939	0.585529	0.404353	1.44806	0.1476	0.830915	0.898595
ENSG00000163257	DCAF16	4	17802278	17812381	-0.343313	0.23715	-1.44766	0.147711	0.830587	0.898595
ENSG00000049089	COL9A2	1	40766159	40783488	0.192315	0.132869	1.4474	0.147784	0.830372	0.898595
ENSG00000130762	ARHGEF16	1	3370990	3397677	15.6014	10.781	1.44712	0.147865	0.830136	0.898595
ENSG00000139714	MORN3	12	122089024	122110537	-0.501366	0.346522	-1.44685	0.147938	0.82992	0.898595
ENSG00000100522	GNPNAT1	14	53241912	53258386	-2.49726	1.72611	-1.44676	0.147964	0.829844	0.898595
ENSG00000171217	CLDN20	6	155585147	155597682	4.91301	3.39609	1.44667	0.14799	0.829768	0.898595
ENSG00000074590	NUAK1	12	106457118	106533811	0.168791	0.116694	1.44645	0.148052	0.829585	0.898595
ENSG00000051382	PIK3CB	3	138372860	138553780	-5.06158	3.49938	-1.44642	0.148059	0.829565	0.898595
ENSG00000138193	PLCE1	10	95753746	96092580	1.23283	0.852337	1.44641	0.148062	0.829557	0.898595
ENSG00000173272	MZT2A	2	132222473	132250316	0.0211775	0.0146474	1.44582	0.148228	0.829069	0.898595
ENSG00000188629	ZNF177	19	9435021	9493293	1.72538	1.19355	1.44559	0.148291	0.828884	0.898595
ENSG00000162714	ZNF496	1	247460714	247495148	-0.369451	0.255659	-1.44509	0.148432	0.828474	0.898595
ENSG00000148948	LRRC4C	11	40135753	41481323	-0.269288	0.186348	-1.44508	0.148435	0.828465	0.898595
ENSG00000084463	WBP11	12	14939410	14956474	-0.222419	0.153922	-1.44501	0.148455	0.828406	0.898595
ENSG00000167130	DOLPP1	9	131843379	131852717	-1.74451	1.20727	-1.44501	0.148456	0.828402	0.898595
ENSG00000168569	TMEM223	11	62539101	62559493	-0.537095	0.371755	-1.44476	0.148526	0.828197	0.898595
ENSG00000171861	RNMTL1	17	685513	695749	0.561713	0.388924	1.44428	0.148661	0.827802	0.898595
ENSG00000078114	NEBL	10	21068902	21463116	-9.30156	6.44052	-1.44423	0.148676	0.82776	0.898595
ENSG00000174173	TRMT10C	3	101280706	101285290	54.1093	37.4687	1.44412	0.148705	0.827674	0.898595
ENSG00000162836	ACP6	1	147101453	147142618	0.144143	0.0998179	1.44406	0.148723	0.827623	0.898595
ENSG00000198521	ZNF43	19	21987752	22034927	3.52263	2.4398	1.44382	0.148789	0.827428	0.898595
ENSG00000166401	SERPINB8	18	61637159	61672278	84.1261	58.2776	1.44354	0.148868	0.827198	0.898595
ENSG00000101347	SAMHD1	20	35518632	35580246	211.232	146.369	1.44315	0.148978	0.826877	0.898595
ENSG00000164609	SLU7	5	159828648	159848718	-0.255973	0.177395	-1.44295	0.149034	0.826716	0.898595
ENSG00000258839	MC1R	16	89978527	89987385	0.336705	0.233376	1.44275	0.14909	0.826552	0.898595
ENSG00000160957	RECQL4	8	145736667	145743229	1.48773	1.03155	1.44223	0.149237	0.826124	0.898595
ENSG00000151835	SACS	13	23902965	24007841	-0.558202	0.387208	-1.44161	0.149413	0.825611	0.898595
ENSG00000113119	TMCO6	5	140019012	140024993	-0.598831	0.415406	-1.44155	0.149428	0.825568	0.898595
ENSG00000092094	OSGEP	14	20914570	20923264	0.0258584	0.017943	1.44114	0.149545	0.825228	0.898595
ENSG00000100302	RASD2	22	35936915	35950048	0.119611	0.0830267	1.44064	0.149688	0.824814	0.898595
ENSG00000187987	ZSCAN23	6	28399707	28411279	-1.11572	0.774521	-1.44053	0.149718	0.824727	0.898595
ENSG00000008853	RHOBTB2	8	22844930	22877712	-0.393656	0.273393	-1.43989	0.149899	0.824202	0.898595
ENSG00000214290	COLCA2	11	111169565	111179460	24.1945	16.8042	1.43979	0.149927	0.824122	0.898595
ENSG00000169231	THBS3	1	155165379	155178842	-0.166187	0.11543	-1.43972	0.149948	0.82406	0.898595
ENSG00000089558	KCNH4	17	40308909	40333296	-2.75298	1.91286	-1.4392	0.150095	0.823633	0.898595
ENSG00000126460	PRRG2	19	50083903	50094272	-319.249	221.908	-1.43865	0.150249	0.823189	0.898595
ENSG00000130175	PRKCSH	19	11546109	11561783	140.539	97.7238	1.43812	0.150399	0.822756	0.898595
ENSG00000071626	DAZAP1	19	1407568	1435719	2.22126	1.5447	1.43799	0.150438	0.822644	0.898595
ENSG00000165794	SLC39A2	14	21467414	21470030	1.24506	0.866234	1.43732	0.150626	0.822099	0.898595
ENSG00000178187	ZNF454	5	178368192	178393434	0.617013	0.429483	1.43664	0.15082	0.821541	0.898595
ENSG00000164638	SLC29A4	7	5314000	5346501	0.474079	0.330036	1.43645	0.150875	0.821383	0.898595
ENSG00000117533	VAMP4	1	171669300	171711387	0.549914	0.382876	1.43627	0.150924	0.821241	0.898595
ENSG00000163629	PTPN13	4	87515468	87736324	-0.626869	0.436472	-1.43622	0.150941	0.821194	0.898595
ENSG00000136982	DSCC1	8	120846216	120868250	-0.249696	0.173857	-1.43621	0.150941	0.821192	0.898595
ENSG00000064607	SUGP2	19	19101697	19144832	0.0708981	0.0493913	1.43544	0.151163	0.820555	0.898595
ENSG00000167565	SERTAD3	19	40946751	40950612	1.14071	0.794702	1.43539	0.151176	0.820516	0.898595
ENSG00000188064	WNT7B	22	46316242	46373009	0.868147	0.60492	1.43514	0.151246	0.820316	0.898595
ENSG00000146216	TTBK1	6	43211418	43255997	-0.313425	0.218435	-1.43487	0.151325	0.82009	0.898595
ENSG00000158296	SLC13A3	20	45186463	45304714	-0.0505747	0.0352481	-1.43482	0.151339	0.820049	0.898595
ENSG00000103126	AXIN1	16	337440	402673	-0.795288	0.554508	-1.43422	0.151509	0.819563	0.898595
ENSG00000082701	GSK3B	3	119540170	119813264	-0.566664	0.395265	-1.43363	0.151677	0.81908	0.898595
ENSG00000115514	TXNDC9	2	99935445	99957165	-2.20583	1.53874	-1.43352	0.151708	0.81899	0.898595
ENSG00000175416	CLTB	5	175819456	175843570	-0.0939022	0.065514	-1.43331	0.151768	0.818819	0.898595
ENSG00000114395	CYB561D2	3	50388126	50395891	-3.08589	2.15341	-1.43303	0.151851	0.818583	0.898595
ENSG00000157578	LCA5L	21	40777770	40817731	0.742866	0.518481	1.43277	0.151923	0.818377	0.898595
ENSG00000137193	PIM1	6	37137979	37143202	-6.54072	4.56517	-1.43274	0.151931	0.818354	0.898595
ENSG00000114019	AMOTL2	3	134074716	134094321	-2.68117	1.87304	-1.43146	0.1523	0.817301	0.898595
ENSG00000188976	NOC2L	1	879584	894689	0.345033	0.241053	1.43135	0.152329	0.817217	0.898595
ENSG00000125780	TGM3	20	2276647	2321724	-0.87689	0.61264	-1.43133	0.152335	0.817199	0.898595
ENSG00000155714	PDZD9	16	21995186	22012433	4.03711	2.82095	1.43112	0.152397	0.817025	0.898595
ENSG00000103495	MAZ	16	29817427	29823649	0.709493	0.495865	1.43082	0.152483	0.81678	0.898595
ENSG00000196372	ASB13	10	5680830	5708558	0.212287	0.148372	1.43077	0.152496	0.816742	0.898595
ENSG00000003147	ICA1	7	8152814	8302317	-0.619343	0.433173	-1.42978	0.15278	0.815934	0.898595
ENSG00000101442	ACTR5	20	37377085	37400834	-0.64748	0.453183	-1.42874	0.153079	0.815084	0.898595
ENSG00000180104	EXOC3	5	443273	472052	0.0993777	0.0695634	1.42859	0.153122	0.814963	0.898595
ENSG00000267673	FDX1L	19	10416103	10426691	-0.324123	0.226945	-1.4282	0.153235	0.814643	0.898595
ENSG00000099817	POLR2E	19	1086594	1095598	-0.013031	0.00912485	-1.42808	0.153268	0.814549	0.898595
ENSG00000013288	MAN2B2	4	6576902	6625089	-0.345068	0.241636	-1.42805	0.153278	0.814521	0.898595
ENSG00000159063	ALG8	11	77811982	77850706	0.193629	0.13559	1.42804	0.153279	0.814517	0.898595
ENSG00000267179	ZNF763	19	12035890	12090105	1.35822	0.95117	1.42795	0.153308	0.814436	0.898595
ENSG00000197054	ZNF763	19	12035890	12091196	1.35822	0.95117	1.42795	0.153308	0.814436	0.898595
ENSG00000169085	C8orf46	8	67372238	67430759	0.119537	0.0837583	1.42716	0.153534	0.813797	0.898595
ENSG00000162378	ZYG11B	1	53192126	53293014	0.441304	0.309272	1.42692	0.153604	0.813597	0.898595
ENSG00000124733	MEA1	6	42979832	42981706	0.174839	0.122532	1.42689	0.153613	0.813573	0.898595
ENSG00000196072	BLOC1S2	10	102033713	102046469	-0.0434955	0.0304833	-1.42686	0.153619	0.813554	0.898595
ENSG00000100345	MYH9	22	36677327	36784063	-3.43173	2.40606	-1.42628	0.153787	0.813081	0.898595
ENSG00000104213	PDGFRL	8	17433942	17501580	-4.21192	2.95314	-1.42625	0.153796	0.813056	0.898595
ENSG00000146151	HMGCLL1	6	55299167	55444012	1.28556	0.90155	1.42594	0.153885	0.812804	0.898595
ENSG00000115380	EFEMP1	2	56093102	56151274	0.398204	0.279263	1.42591	0.153894	0.812777	0.898595
ENSG00000020129	NCDN	1	36023074	36032875	-0.0437736	0.0307004	-1.42583	0.153917	0.812714	0.898595
ENSG00000166340	TPP1	11	6634000	6640692	-0.0869642	0.0609932	-1.4258	0.153926	0.812689	0.898595
ENSG00000121022	COPS5	8	67955314	67996018	-75.989	53.3048	-1.42556	0.153997	0.812488	0.898595
ENSG00000171302	CANT1	17	76987799	77005949	-3.48245	2.44315	-1.42539	0.154044	0.812356	0.898595
ENSG00000188269	OR7A5	19	14903302	14946188	-0.455199	0.319369	-1.42531	0.154068	0.812288	0.898595
ENSG00000138138	ATAD1	10	89511269	89601100	-0.989583	0.694687	-1.4245	0.154301	0.81163	0.898595
ENSG00000178104	PDE4DIP	1	144836157	145076186	-9.2575	6.49883	-1.42449	0.154305	0.811619	0.898595
ENSG00000149480	MTA2	11	62360686	62369312	-0.159948	0.112287	-1.42446	0.154315	0.811593	0.898595
ENSG00000186479	RGS7BP	5	63802084	63908139	0.960019	0.674046	1.42427	0.15437	0.811438	0.898595
ENSG00000123933	MXD4	4	2249159	2264021	-1.61032	1.13072	-1.42415	0.154402	0.811347	0.898595
ENSG00000154162	CDH12	5	21750782	22853731	2.94291	2.06687	1.42385	0.154491	0.811097	0.898595
ENSG00000137474	MYO7A	11	76839310	76926284	62.8498	44.1424	1.4238	0.154506	0.811056	0.898595
ENSG00000240720	LRRD1	7	91741473	91808845	6.15662	4.32423	1.42375	0.154519	0.811019	0.898595
ENSG00000159208	C1orf51	1	150254953	150259505	-0.175603	0.123358	-1.42353	0.154584	0.810836	0.898595
ENSG00000123191	ATP7B	13	52506809	52585630	-0.342295	0.240502	-1.42325	0.154664	0.810611	0.898595
ENSG00000181666	HKR1	19	37803739	37860267	-1.03779	0.729648	-1.42232	0.154934	0.809852	0.898595
ENSG00000174326	SLC16A11	17	6944949	6947242	-5.43323	3.81999	-1.42232	0.154935	0.809852	0.898595
ENSG00000168502	SOGA2	18	8705659	8832776	-0.799998	0.562518	-1.42217	0.154976	0.809737	0.898595
ENSG00000072756	TRNT1	3	3168600	3192563	-1.68615	1.18574	-1.42203	0.155018	0.809618	0.898595
ENSG00000112242	E2F3	6	20402398	20493941	-3.68227	2.58961	-1.42194	0.155044	0.809546	0.898595
ENSG00000151470	C4orf33	4	130014472	130037795	0.738206	0.519261	1.42165	0.155129	0.809307	0.898595
ENSG00000221983	UBA52	19	18682540	18688360	-0.0577877	0.0406528	-1.42149	0.155174	0.809182	0.898595
ENSG00000171873	ADRA1D	20	4201329	4229721	-3.37523	2.37619	-1.42044	0.15548	0.808326	0.898595
ENSG00000204178	TMEM57	1	25757388	25826700	-0.433721	0.305377	-1.42028	0.155525	0.808199	0.898595
ENSG00000169155	ZBTB43	9	129567285	129600489	5.35587	3.77109	1.42024	0.155537	0.808167	0.898595
ENSG00000175920	DOK7	4	3465033	3503200	0.464115	0.326988	1.41936	0.155794	0.807449	0.898595
ENSG00000137288	UQCC2	6	33662070	33679504	-0.235427	0.165873	-1.41932	0.155805	0.807418	0.898595
ENSG00000213462	ERV3-1	7	64451187	64467121	0.198084	0.139565	1.4193	0.155813	0.807397	0.898595
ENSG00000164604	GPR85	7	112718386	112727833	0.333831	0.235211	1.41929	0.155816	0.807388	0.898595
ENSG00000182600	C2orf82	2	233721980	233743418	-0.0344961	0.0243106	-1.41897	0.155907	0.807133	0.898595
ENSG00000128683	GAD1	2	171669723	171717661	0.196317	0.138357	1.41891	0.155924	0.807087	0.898595
ENSG00000182584	ACTL10	20	32254304	32256331	-18.7498	13.218	-1.41851	0.156043	0.806756	0.898595
ENSG00000205863	C1QTNF9B	13	24465238	24476794	1.83044	1.29078	1.41809	0.156165	0.806416	0.898595
ENSG00000163006	CCDC138	2	109403213	109501933	-2.08615	1.47113	-1.41806	0.156173	0.806395	0.898595
ENSG00000121753	BAI2	1	32192718	32230494	0.0600197	0.0423461	1.41736	0.156378	0.805825	0.898595
ENSG00000006114	SYNRG	17	35874900	35969544	-1.17395	0.828338	-1.41724	0.156413	0.805726	0.898595
ENSG00000257218	GATC	12	120884241	120899389	0.0860636	0.0607612	1.41642	0.156651	0.805066	0.898595
ENSG00000126705	AHDC1	1	27860546	27930942	0.455807	0.321901	1.41599	0.15678	0.80471	0.898595
ENSG00000100908	EMC9	14	24608174	24610797	0.1658	0.117111	1.41576	0.156847	0.804525	0.898595
ENSG00000145246	ATP10D	4	47487305	47595503	-7.90253	5.58405	-1.4152	0.157011	0.80407	0.898595
ENSG00000148680	HTR7	10	92500578	92617671	-8.84799	6.25314	-1.41497	0.157078	0.803884	0.898595
ENSG00000130305	NSUN5	7	72716514	72722864	7.12327	5.03493	1.41477	0.157136	0.803725	0.898595
ENSG00000159753	RLTPR	16	67678822	67691472	-0.299742	0.211882	-1.41466	0.157168	0.803636	0.898595
ENSG00000213057	C1orf220	1	178511887	178518024	-0.838584	0.592828	-1.41455	0.157201	0.803546	0.898595
ENSG00000104915	STX10	19	13254872	13261197	-0.779543	0.551408	-1.41373	0.15744	0.802884	0.898595
ENSG00000108774	RAB5C	17	40276994	40307035	-0.257595	0.182232	-1.41356	0.157491	0.802744	0.898595
ENSG00000158062	UBXN11	1	26607819	26644854	1.46432	1.03613	1.41326	0.157581	0.802497	0.898595
ENSG00000135341	MAP3K7	6	91223292	91296764	-0.276459	0.195715	-1.41256	0.157784	0.801937	0.898595
ENSG00000179295	PTPN11	12	112856155	112947717	-0.18174	0.128677	-1.41238	0.157838	0.801789	0.898595
ENSG00000174469	CNTNAP2	7	145813453	148118090	-0.486519	0.344521	-1.41216	0.157902	0.801612	0.898595
ENSG00000156219	ART3	4	76932337	77033955	2.79995	1.9829	1.41205	0.157935	0.801521	0.898595
ENSG00000170439	METTL7B	12	56075330	56078395	0.40517	0.28703	1.41159	0.15807	0.801151	0.898595
ENSG00000128923	FAM63B	15	59063391	59154099	-1.83432	1.29953	-1.41152	0.158091	0.801094	0.898595
ENSG00000197927	C2orf27A	2	132479948	132524973	-4.8208	3.41535	-1.41151	0.158095	0.801083	0.898595
ENSG00000099341	PSMD8	19	38865176	38874464	2.56279	1.81596	1.41126	0.158169	0.80088	0.898595
ENSG00000135414	GDF11	12	56137064	56150911	-363.44	257.529	-1.41126	0.158169	0.800879	0.898595
ENSG00000131899	LLGL1	17	18128901	18148189	0.0666777	0.0472474	1.41125	0.158172	0.80087	0.898595
ENSG00000112599	GUCA1B	6	42152139	42162654	0.225168	0.159654	1.41035	0.158436	0.800146	0.898595
ENSG00000063169	GLTSCR1	19	48111453	48206533	-2.75022	1.95021	-1.41021	0.158477	0.800034	0.898595
ENSG00000170537	TMC7	16	18995256	19075264	-0.229833	0.162979	-1.4102	0.158481	0.800022	0.898595
ENSG00000138821	SLC39A8	4	103172198	103352415	2.97976	2.11316	1.4101	0.15851	0.799943	0.898595
ENSG00000135473	PAN2	12	56710007	56727837	6.6525	4.71816	1.40998	0.158546	0.799845	0.898595
ENSG00000135506	OS9	12	58087738	58115340	-0.491251	0.348424	-1.40992	0.158562	0.799801	0.898595
ENSG00000156345	CDK20	9	90581356	90589668	0.326404	0.231565	1.40956	0.15867	0.799505	0.898595
[truncated: 9,339 more rows]
