# Supplementary material for: Investigating the role of common cis-regulatory variants in modifying penetrance of putatively damaging, inherited variants in severe neurodevelopmental disorders
Source: Sci Rep. 2024 Apr 15;14:8708. doi: 10.1038/s41598-024-58894-y (PMC11018828; doi:10.1038/s41598-024-58894-y)
Supplement: Supplementary file 2 — Supplementary Information 2. [file 41598_2024_58894_MOESM2_ESM.xlsx]

## Sheet: Sheet1
ensembl_gene_id	gene	chr	b38_start	b38_end	beta	se	z	p	log_p	p.adj.fdr
ENSG00000104388	RAB2A	8	61429416	61536186	0.447501	0.090027	4.97074	6.67e-07	6.17589	0.00740537
ENSG00000173064	HECTD4	12	112597992	112819896	2.30334	0.572342	4.02441	5.71e-05	4.24323	0.250199
ENSG00000196345	ZKSCAN7	3	44596685	44624975	2.898	0.745533	3.88716	0.00010142	3.99386	0.250199
ENSG00000157741	UBN2	7	138915102	138992982	45.6204	11.9816	3.80753	0.00014036	3.85275	0.250199
ENSG00000108106	UBE2S	19	55912652	55919145	0.376443	0.100115	3.76011	0.00016984	3.76996	0.250199
ENSG00000131381	ZFYVE20	3	15111580	15140670	65.8349	17.5385	3.75374	0.00017422	3.75891	0.250199
ENSG00000111275	ALDH2	12	112204691	112247782	-0.110113	0.0294164	-3.74326	0.00018165	3.74078	0.250199
ENSG00000213463	SYNJ2BP	14	70838148	70883778	-10.6921	2.8608	-3.73746	0.00018589	3.73075	0.250199
ENSG00000183309	ZNF623	8	144718183	144735900	1.78641	0.485226	3.68161	0.00023177	3.63494	0.250199
ENSG00000175575	PAAF1	11	73587744	73638790	-1.55467	0.424172	-3.66518	0.00024716	3.60702	0.250199
ENSG00000175305	CCNE2	8	95891998	95908906	86.6201	23.638	3.66444	0.00024788	3.60576	0.250199
ENSG00000138434	SSFA2	2	182756560	182795465	-12.4968	3.46844	-3.603	0.00031457	3.50228	0.291057
ENSG00000163807	KIAA1143	3	44779153	44803154	-1.16241	0.331088	-3.5109	0.00044659	3.35009	0.346398
ENSG00000104897	SF3A2	19	2236520	2248678	0.344415	0.098519	3.49593	0.00047242	3.32567	0.346398
ENSG00000119242	CCDC92	12	124403207	124457378	1.69508	0.486598	3.48354	0.00049484	3.30554	0.346398
ENSG00000186448	ZNF197	3	44626380	44689963	2.64229	0.759016	3.4812	0.00049918	3.30174	0.346398
ENSG00000174652	ZNF266	19	9523272	9546254	-0.0599772	0.0175017	-3.42694	0.00061042	3.21437	0.380744
ENSG00000143093	STRIP1	1	110574199	110617263	2.19439	0.640901	3.42392	0.00061726	3.20953	0.380744
ENSG00000170100	ZNF778	16	89284118	89295363	-7.80385	2.31379	-3.37276	0.00074419	3.12832	0.42303
ENSG00000188629	ZNF177	19	9435021	9493293	18.0071	5.41612	3.32473	0.00088505	3.05303	0.42303
ENSG00000163354	DCST2	1	154990996	155006257	-32.4922	9.79336	-3.31778	0.00090736	3.04222	0.42303
ENSG00000177542	SLC25A22	11	790475	798316	6.49026	1.95988	3.31157	0.00092775	3.03257	0.42303
ENSG00000151376	ME3	11	86152150	86383678	4.96718	1.50025	3.31091	0.00092992	3.03155	0.42303
ENSG00000169964	TMEM42	3	44903361	44907162	19.5591	5.92523	3.30098	0.00096348	3.01616	0.42303
ENSG00000108852	MPP2	17	41952725	41987068	11.3934	3.45342	3.29916	0.00096974	3.01334	0.42303
ENSG00000173193	PARP14	3	122399465	122449687	-0.0963075	0.0292473	-3.29287	0.0009917	3.00362	0.42303
ENSG00000136100	VPS36	13	52986737	53024763	-5.02882	1.53748	-3.27082	0.00107237	2.96966	0.42303
ENSG00000188321	ZNF559	19	9434448	9461838	3.87778	1.18781	3.26464	0.00109602	2.96018	0.42303
ENSG00000124767	GLO1	6	38643701	38670917	-0.209737	0.0643488	-3.25938	0.00111658	2.95211	0.42303
ENSG00000182400	TRAPPC6B	14	39617015	39639736	0.937712	0.288719	3.24784	0.00116284	2.93448	0.42303
ENSG00000205544	TMEM256	17	7306294	7307456	-2.09772	0.647325	-3.2406	0.00119276	2.92345	0.42303
ENSG00000065534	MYLK	3	123328896	123603178	65303.6	20229.7	3.2281	0.00124616	2.90443	0.42303
ENSG00000106070	GRB10	7	50657760	50861159	0.625696	0.194049	3.22442	0.00126229	2.89884	0.42303
ENSG00000080007	DDX43	6	74104471	74127292	-5.27035	1.63828	-3.21699	0.00129542	2.88759	0.42303
ENSG00000106443	PHF14	7	11013499	11209250	4.9662	1.56	3.18345	0.00145529	2.83705	0.447649
ENSG00000149658	YTHDF1	20	61826781	61847586	-0.861686	0.270773	-3.18232	0.00146099	2.83535	0.447649
ENSG00000164346	NSA2	5	74062817	74072737	0.0343089	0.0108016	3.17628	0.00149176	2.8263	0.447649
ENSG00000116675	DNAJC6	1	65713902	65881552	74.7048	23.5798	3.16816	0.00153405	2.81416	0.448226
ENSG00000115762	PLEKHB2	2	131862420	132111282	8.84415	2.81525	3.14151	0.00168077	2.77449	0.478503
ENSG00000142556	ZNF614	19	52516018	52533493	16.464	5.28447	3.11554	0.0018361	2.7361	0.499291
ENSG00000170448	NFXL1	4	47849257	47916653	-0.0404922	0.013002	-3.11431	0.00184373	2.7343	0.499291
ENSG00000148153	INIP	9	115446206	115480516	-73.2433	23.6897	-3.09178	0.00198957	2.70124	0.525958
ENSG00000142687	KIAA0319L	1	35899091	36023551	-2.86441	0.93036	-3.07882	0.00207819	2.68231	0.526668
ENSG00000104529	EEF1D	8	144661867	144681711	-7.08419	2.3019	-3.07755	0.00208713	2.68045	0.526668
ENSG00000168175	MAPK1IP1L	14	55518349	55536910	162.672	53.0975	3.06364	0.0021866	2.66023	0.539507
ENSG00000163781	TOPBP1	3	133317019	133380737	-0.768385	0.252481	-3.04334	0.0023397	2.63084	0.547525
ENSG00000065882	TBC1D1	4	37892708	38140796	-2.21215	0.728843	-3.03515	0.00240413	2.61904	0.547525
ENSG00000073803	MAP3K13	3	185000729	185206885	-41.295	13.6091	-3.03438	0.00241033	2.61792	0.547525
ENSG00000196419	XRCC6	22	42017123	42060044	-0.893671	0.294588	-3.03362	0.00241635	2.61684	0.547525
ENSG00000147654	EBAG9	8	110551940	110578225	9.01815	2.9814	3.0248	0.00248797	2.60416	0.552478
ENSG00000133069	TMCC2	1	205197304	205242471	0.1299	0.0430657	3.01633	0.00255859	2.592	0.55702
ENSG00000196074	SYCP2	20	58438618	58508710	-3.79434	1.26174	-3.00722	0.0026365	2.57897	0.562944
ENSG00000203667	COX20	1	244998624	245008359	-0.770588	0.25761	-2.9913	0.00277796	2.55627	0.571434
ENSG00000112096	SOD2	6	160090089	160183561	-0.292628	0.0978308	-2.99116	0.0027792	2.55608	0.571434
ENSG00000198951	NAGA	22	42454358	42466846	0.164279	0.0552057	2.97577	0.00292257	2.53424	0.577424
ENSG00000179837	RBM15B	3	51428731	51435330	-1.46628	0.493373	-2.97195	0.00295919	2.52883	0.577424
ENSG00000174775	HRAS	11	532242	537287	1.94091	0.653195	2.97141	0.00296435	2.52807	0.577424
ENSG00000174567	GOLT1A	1	204167288	204183220	-1.05652	0.357666	-2.95393	0.00313753	2.50341	0.600621
ENSG00000198053	SIRPA	20	1875154	1920543	-0.0578026	0.0196351	-2.94385	0.00324161	2.48924	0.610027
ENSG00000142544	CTU1	19	51600863	51611627	32.678	11.1292	2.93625	0.00332208	2.47859	0.614751
ENSG00000125445	MRPS7	17	73257755	73262454	0.261856	0.0894786	2.92646	0.00342843	2.46491	0.62403
ENSG00000148481	FAM188A	10	15820169	15902519	-20.9167	7.16905	-2.91763	0.003527	2.4526	0.62568
ENSG00000197927	C2orf27A	2	132479948	132524973	8.1494	2.80395	2.9064	0.00365612	2.43698	0.62568
ENSG00000197548	ATG7	3	11313995	11599139	-0.588535	0.20267	-2.90391	0.00368534	2.43352	0.62568
ENSG00000186298	PPP1CC	12	111157485	111180744	1.10149	0.379371	2.90347	0.00369056	2.43291	0.62568
ENSG00000157554	ERG	21	39751949	40033704	5.98288	2.06744	2.89386	0.00380541	2.4196	0.62568
ENSG00000142961	MOB3C	1	47073387	47082563	-0.12189	0.042194	-2.88881	0.00386703	2.41262	0.62568
ENSG00000125991	ERGIC3	20	34129770	34145405	0.397024	0.138052	2.87589	0.0040289	2.39481	0.62568
ENSG00000125450	NUP85	17	73201754	73231853	-0.263711	0.091918	-2.86898	0.00411802	2.38531	0.62568
ENSG00000181873	IBA57	1	228353516	228369958	0.834369	0.291146	2.86581	0.00415941	2.38097	0.62568
ENSG00000128973	CLN6	15	68499330	68549549	-0.21804	0.0761724	-2.86246	0.00420372	2.37637	0.62568
ENSG00000187726	DNAJB13	11	73661364	73681411	-4.95279	1.73032	-2.86236	0.00420505	2.37623	0.62568
ENSG00000187134	AKR1C1	10	4934796	5025475	0.575038	0.201406	2.85512	0.00430206	2.36632	0.62568
ENSG00000198826	ARHGAP11A	15	32907345	32932150	10.1307	3.54922	2.85435	0.00431254	2.36527	0.62568
ENSG00000167216	KATNAL2	18	44497455	44627658	3825.68	1341.45	2.85189	0.004346	2.36191	0.62568
ENSG00000079277	MKNK1	1	47023090	47082515	-0.0086391	0.00302958	-2.85158	0.00435029	2.36148	0.62568
ENSG00000187954	CYHR1	8	145674965	145691060	1.10656	0.388201	2.85049	0.00436513	2.36	0.62568
ENSG00000136108	CKAP2	13	53029564	53050763	-0.418698	0.147	-2.84829	0.00439549	2.35699	0.62568
ENSG00000065057	NTHL1	16	2089816	2097867	8.56233	3.01212	2.84263	0.0044743	2.34927	0.628838
ENSG00000023608	SNAPC1	14	62229075	62263146	1.91321	0.675134	2.83382	0.00459956	2.33728	0.638361
ENSG00000185345	PARK2	6	161768452	163148803	-5066.04	1792.83	-2.82572	0.00471745	2.32629	0.644765
ENSG00000134324	LPIN1	2	11817721	11967535	-0.382808	0.13586	-2.81766	0.00483746	2.31538	0.644765
ENSG00000178917	ZNF852	3	44540462	44552128	111.862	39.7917	2.81119	0.00493589	2.30663	0.644765
ENSG00000003056	M6PR	12	9092959	9102551	0.11033	0.0392688	2.8096	0.00496025	2.3045	0.644765
ENSG00000167716	WDR81	17	1619817	1641893	-1.02029	0.363216	-2.80905	0.00496872	2.30376	0.644765
ENSG00000111796	KLRB1	12	9747147	9760482	0.0637752	0.0227228	2.80667	0.00500571	2.30053	0.644765
ENSG00000160972	PPP1R16A	8	145703352	145727504	-0.925107	0.329961	-2.80369	0.0050522	2.29652	0.644765
ENSG00000157445	CACNA2D3	3	54156574	55108584	10.9967	3.9464	2.78651	0.00532785	2.27345	0.662689
ENSG00000135862	LAMC1	1	182992595	183114727	1.30346	0.467785	2.78645	0.00532881	2.27337	0.662689
ENSG00000156711	MAPK13	6	36095586	36107842	0.246245	0.0889033	2.76981	0.00560895	2.25112	0.662689
ENSG00000136213	CHST12	7	2443223	2474242	0.605784	0.218788	2.76881	0.00562615	2.24979	0.662689
ENSG00000164938	TP53INP1	8	95938200	95961639	-0.500572	0.180848	-2.76792	0.00564152	2.2486	0.662689
ENSG00000101773	RBBP8	18	20378224	20606451	8.42994	3.0487	2.76509	0.00569064	2.24484	0.662689
ENSG00000115414	FN1	2	216225163	216300895	-0.33204	0.120097	-2.76476	0.00569649	2.24439	0.662689
ENSG00000139998	RAB15	14	65412532	65439494	3.32128	1.20376	2.7591	0.00579616	2.23686	0.662689
ENSG00000160791	CCR5	3	46411633	46417697	1.13552	0.412173	2.75496	0.00586986	2.23137	0.662689
ENSG00000177685	EFCAB4A	11	826144	831991	1.42947	0.519145	2.75351	0.00589602	2.22944	0.662689
ENSG00000006634	DBF4	7	87505531	87538856	-1.41286	0.513351	-2.75224	0.00591894	2.22776	0.662689
ENSG00000177721	ANXA2R	5	43039335	43043272	0.25868	0.0940634	2.75007	0.00595834	2.22487	0.662689
ENSG00000134339	SAA2	11	18260770	18270190	-0.0305135	0.0111036	-2.74806	0.00599487	2.22222	0.662689
ENSG00000196730	DAPK1	9	90112143	90323548	4.13869	1.50704	2.74624	0.00602825	2.21981	0.662689
ENSG00000104043	ATP8B4	15	50150435	50475014	0.54725	0.199832	2.73855	0.00617116	2.20963	0.670303
ENSG00000204130	RUFY2	10	70100864	70167051	203.058	74.3062	2.73272	0.00628137	2.20195	0.670303
ENSG00000204843	DCTN1	2	74588281	74619214	-7.89609	2.89689	-2.72571	0.00641635	2.19271	0.670303
ENSG00000175581	MRPL48	11	73498361	73576178	1.04493	0.383475	2.72489	0.00643226	2.19164	0.670303
ENSG00000131043	AAR2	20	34824381	34858840	-0.937932	0.344352	-2.72376	0.00645439	2.19014	0.670303
ENSG00000172053	QARS	3	49133365	49142553	0.962276	0.35372	2.72044	0.00651943	2.18579	0.670303
ENSG00000214078	CPNE1	20	34213953	34252878	0.00815468	0.00300508	2.71363	0.00665505	2.17685	0.670303
ENSG00000101181	MTG2	20	60758085	60778624	-0.494271	0.18226	-2.71191	0.00668976	2.17459	0.670303
ENSG00000118518	RNF146	6	127587755	127609712	1.22522	0.452107	2.71001	0.00672803	2.17211	0.670303
ENSG00000171724	VAT1L	16	77822427	78014004	23.9959	8.86276	2.7075	0.00677921	2.16882	0.670303
ENSG00000112983	BRD8	5	137475455	137514675	6.44664	2.38156	2.7069	0.00679156	2.16803	0.670303
ENSG00000099904	ZDHHC8	22	20116979	20135530	-0.700451	0.259039	-2.70404	0.00685023	2.16429	0.670303
ENSG00000113732	ATP6V0E1	5	172410760	172462448	-0.0058581	0.00216766	-2.70248	0.00688233	2.16226	0.670303
ENSG00000167700	MFSD3	8	145734457	145736596	-4.02638	1.49155	-2.69946	0.00694522	2.15831	0.670546
ENSG00000163344	PMVK	1	154897210	154909467	-2.45454	0.911527	-2.69278	0.00708586	2.14961	0.672122
ENSG00000111554	MDM1	12	68666223	68726161	2.6037	0.96795	2.68991	0.00714715	2.14587	0.672122
ENSG00000163661	PTX3	3	157154578	157161417	-5.34556	1.98806	-2.68883	0.00717032	2.14446	0.672122
ENSG00000100150	DEPDC5	22	32149944	32303012	4.77078	1.77594	2.68634	0.00722399	2.14122	0.672122
ENSG00000139132	FGD4	12	32552463	32798984	-31.7959	11.8443	-2.68448	0.00726422	2.13881	0.672122
ENSG00000111321	LTBR	12	6484211	6500733	0.105026	0.0393167	2.67127	0.00755641	2.12168	0.6762
ENSG00000130254	SAFB2	19	5587010	5624057	301.298	112.817	2.67068	0.00756984	2.12091	0.6762
ENSG00000116985	BMP8B	1	40222854	40254533	21.598	8.09179	2.66912	0.00760501	2.1189	0.6762
ENSG00000086015	MAST2	1	46252659	46501796	0.897752	0.336541	2.66759	0.00763978	2.11692	0.6762
ENSG00000115107	STEAP3	2	119981384	120023228	0.392104	0.14707	2.66611	0.00767349	2.11501	0.6762
ENSG00000198363	ASPH	8	62413116	62627155	-0.564679	0.211806	-2.66602	0.00767547	2.11489	0.6762
ENSG00000134987	WDR36	5	110427414	110466200	5.75984	2.16256	2.66344	0.00773461	2.11156	0.6762
ENSG00000101019	UQCC1	20	33890369	33999944	1.31624	0.495968	2.65389	0.00795707	2.09925	0.690214
ENSG00000126001	CEP250	20	34042985	34099804	1.71628	0.648095	2.64819	0.00809238	2.09192	0.69651
ENSG00000120798	NR2C1	12	95414005	95467479	-10.0438	3.79928	-2.64361	0.00820275	2.08604	0.700578
ENSG00000167094	TTC16	9	130478345	130493879	0.673162	0.255553	2.63414	0.00843506	2.07391	0.710257
ENSG00000131475	VPS25	17	40925454	40931617	1.69866	0.645525	2.63144	0.00850232	2.07046	0.710257
ENSG00000100055	CYTH4	22	37678068	37711382	-0.008265	0.00314199	-2.63049	0.0085263	2.06924	0.710257
ENSG00000088038	CNOT3	19	54641444	54659419	-0.314921	0.119803	-2.62867	0.00857196	2.06692	0.710257
ENSG00000173200	PARP15	3	122296449	122357894	-0.325285	0.124089	-2.62139	0.00875716	2.05764	0.713313
ENSG00000179057	IGSF22	11	18725852	18747777	-9.06284	3.4605	-2.61894	0.00882025	2.05452	0.713313
ENSG00000183570	PCBP3	21	47063608	47362368	-9.50357	3.63011	-2.61798	0.00884513	2.0533	0.713313
ENSG00000149328	GLB1L2	11	134201768	134248235	5.58588	2.13431	2.61719	0.00886582	2.05228	0.713313
ENSG00000106635	BCL7B	7	72950686	72972332	6.51895	2.50164	2.60587	0.00916412	2.03791	0.72886
ENSG00000014216	CAPN1	11	64948037	64979477	1.17446	0.450973	2.60428	0.00920666	2.0359	0.72886
ENSG00000109756	RAPGEF2	4	160025330	160281321	-1.44737	0.556313	-2.60172	0.00927567	2.03265	0.72886
ENSG00000198793	MTOR	1	11166592	11322564	2.85599	1.09987	2.59666	0.00941345	2.02625	0.72886
ENSG00000132436	FIGNL1	7	50511831	50518088	-1.12095	0.431691	-2.59665	0.00941365	2.02624	0.72886
ENSG00000146926	ASB10	7	150872785	150884919	-2.96718	1.14409	-2.5935	0.00950052	2.02225	0.72886
ENSG00000197747	S100A10	1	151955391	151966866	0.0920078	0.0354853	2.59284	0.00951857	2.02143	0.72886
ENSG00000107833	NPM3	10	103541082	103543170	1.16294	0.449522	2.58706	0.00967997	2.01413	0.72906
ENSG00000139645	ANKRD52	12	56631591	56652175	-257.29	99.5126	-2.5855	0.00972366	2.01217	0.72906
ENSG00000125430	HS3ST3B1	17	14204400	14252721	0.378792	0.146514	2.58536	0.00972765	2.01199	0.72906
ENSG00000103495	MAZ	16	29817427	29823649	2.97031	1.15012	2.5826	0.00980593	2.00851	0.72906
ENSG00000183044	ABAT	16	8768422	8878432	-1.16348	0.451089	-2.57926	0.00990121	2.00431	0.72906
ENSG00000099991	CABIN1	22	24407642	24574596	0.841948	0.326576	2.5781	0.00993441	2.00286	0.72906
ENSG00000163006	CCDC138	2	109403213	109501933	-9.95305	3.86302	-2.57649	0.00998082	2.00083	0.72906
ENSG00000135317	SNX14	6	86215214	86303874	-9.46755	3.68762	-2.56739	0.0102467	1.98942	0.737809
ENSG00000183891	TTC32	2	20096404	20101747	-0.492157	0.191834	-2.56553	0.0103018	1.98709	0.737809
ENSG00000005379	BZRAP1	17	56378592	56406152	3.5821	1.39719	2.56379	0.0103536	1.98491	0.737809
ENSG00000136634	IL10	1	206940947	206945839	5.3015	2.06919	2.56211	0.010404	1.9828	0.737809
ENSG00000134884	ARGLU1	13	107194021	107220512	-0.409397	0.160051	-2.55791	0.0105304	1.97756	0.737809
ENSG00000100412	ACO2	22	41865129	41924993	-2.48585	0.971948	-2.5576	0.0105398	1.97717	0.737809
ENSG00000109066	TMEM104	17	72772622	72835918	1.33311	0.521411	2.55674	0.0105658	1.9761	0.737809
ENSG00000164944	KIAA1429	8	95499921	95565757	1.05453	0.413497	2.55026	0.0107641	1.96802	0.742174
ENSG00000133393	FOPNL	16	15959577	15982482	1.31606	0.516358	2.54874	0.0108113	1.96612	0.742174
ENSG00000006042	TMEM98	17	31254928	31272124	4.10109	1.60942	2.54818	0.0108288	1.96542	0.742174
ENSG00000179833	SERTAD2	2	64858755	64978139	-1.71356	0.67417	-2.54174	0.0110303	1.95741	0.751345
ENSG00000149346	SLX4IP	20	10415951	10617477	29.9744	11.8048	2.53918	0.0111114	1.95423	0.751534
ENSG00000156052	GNAQ	9	80331003	80646374	-0.241126	0.0950629	-2.53649	0.0111971	1.95089	0.751534
ENSG00000170035	UBE2E3	2	181831975	181941312	-0.281151	0.110983	-2.53328	0.0112999	1.94692	0.751534
ENSG00000116205	TCEANC2	1	54519260	54578192	-11.9504	4.71759	-2.53316	0.0113038	1.94678	0.751534
ENSG00000186583	SPATC1	8	145086582	145101933	-1.62581	0.643492	-2.52654	0.0115191	1.93858	0.761289
ENSG00000125731	SH2D3A	19	6752171	6767599	0.483552	0.191785	2.52132	0.0116914	1.93213	0.768106
ENSG00000006555	TTC22	1	55245385	55266940	-10.9949	4.38556	-2.50707	0.0121736	1.91458	0.791697
ENSG00000108587	GOSR1	17	28804380	28854610	-6.16633	2.46031	-2.50632	0.0121994	1.91366	0.791697
ENSG00000151503	NCAPD3	11	134020014	134095348	-16.1489	6.44809	-2.50444	0.0122644	1.91135	0.791697
ENSG00000117305	HMGCL	1	24128375	24165110	-0.496201	0.198801	-2.49597	0.0125614	1.90096	0.799771
ENSG00000099800	TIMM13	19	2425622	2427892	0.524919	0.210488	2.49383	0.0126375	1.89834	0.799771
ENSG00000141644	MBD1	18	47793252	47808144	5.68879	2.28355	2.4912	0.0127312	1.89513	0.799771
ENSG00000219200	RNASEK	17	6915736	6917851	0.248279	0.0997468	2.4891	0.0128068	1.89256	0.799771
ENSG00000171109	MFN1	3	179065480	179112719	-0.474559	0.190695	-2.48857	0.0128258	1.89191	0.799771
ENSG00000168754	FAM178B	2	97541620	97684175	0.558674	0.224642	2.48696	0.0128841	1.88994	0.799771
ENSG00000174306	ZHX3	20	39807088	39946312	266.141	107.026	2.48669	0.0128937	1.88962	0.799771
ENSG00000172977	KAT5	11	65479467	65487075	-15.1575	6.11247	-2.47977	0.0131468	1.88118	0.80249
ENSG00000271303	SRXN1	20	627259	634014	0.0495925	0.0200006	2.47955	0.0131548	1.88092	0.80249
ENSG00000174718	KIAA1551	12	32112304	32146039	0.298949	0.12077	2.47535	0.0133106	1.8758	0.80249
ENSG00000113593	PPWD1	5	64859063	64883376	0.218615	0.0884333	2.47209	0.0134325	1.87184	0.80249
ENSG00000185033	SEMA4B	15	90703836	90772911	0.279663	0.113216	2.47018	0.0135046	1.86952	0.80249
ENSG00000065911	MTHFD2	2	74425689	74444692	8.31406	3.36657	2.46959	0.0135268	1.86881	0.80249
ENSG00000127954	STEAP4	7	87905744	87936206	-0.468396	0.189765	-2.4683	0.0135757	1.86724	0.80249
ENSG00000003509	NDUFAF7	2	37458774	37480546	0.506312	0.205422	2.46474	0.0137111	1.86293	0.80249
ENSG00000074935	TUBE1	6	112391980	112408732	-19.4448	7.8905	-2.46433	0.0137269	1.86243	0.80249
ENSG00000183160	TMEM119	12	108983622	108992096	1.23556	0.501403	2.4642	0.0137319	1.86227	0.80249
ENSG00000180901	KCTD2	17	73028670	73061984	-0.180959	0.0734357	-2.46418	0.0137326	1.86225	0.80249
ENSG00000117153	KLHL12	1	202860228	202897764	-0.882631	0.35847	-2.46222	0.0138081	1.85986	0.80268
ENSG00000132334	PTPRE	10	129705325	129884119	0.112445	0.0457184	2.45951	0.0139128	1.85658	0.804553
ENSG00000176390	CRLF3	17	29096406	29151794	0.293388	0.119565	2.4538	0.0141354	1.84969	0.805331
ENSG00000251692	PTX4	16	1535887	1538982	109.915	44.8225	2.45223	0.0141974	1.84779	0.805331
ENSG00000138768	USO1	4	76649777	76735382	2.239	0.913957	2.44978	0.0142942	1.84484	0.805331
ENSG00000085465	OVGP1	1	111956936	111970399	-2.40857	0.987658	-2.43866	0.0147417	1.83145	0.805331
ENSG00000187715	KBTBD12	3	127634075	127706514	-15.686	6.43453	-2.43778	0.0147778	1.83039	0.805331
ENSG00000100983	GSS	20	33516236	33543620	-0.550603	0.226091	-2.43531	0.014879	1.82743	0.805331
ENSG00000131386	GALNT15	3	16216156	16273499	83.9962	34.5233	2.43303	0.0149732	1.82469	0.805331
ENSG00000221944	TIGD1	2	233412779	233415226	1.42701	0.58688	2.43152	0.0150355	1.82288	0.805331
ENSG00000153823	PID1	2	229715242	230136001	1.15457	0.475122	2.43004	0.015097	1.82111	0.805331
ENSG00000185049	NELFA	4	1984441	2043630	-2.95255	1.21639	-2.42729	0.0152119	1.81782	0.805331
ENSG00000132406	TMEM128	4	4237269	4249950	-2.68815	1.10784	-2.42646	0.0152467	1.81682	0.805331
ENSG00000269858	EGLN2	19	41304901	41314338	0.0253756	0.01046	2.42597	0.0152675	1.81623	0.805331
ENSG00000049089	COL9A2	1	40766159	40783488	-0.260547	0.107562	-2.4223	0.0154226	1.81184	0.805331
ENSG00000085514	PILRA	7	99965153	99997719	0.0243032	0.0100474	2.41886	0.0155694	1.80773	0.805331
ENSG00000136280	CCM2	7	45039074	45116068	0.0892888	0.0369388	2.41721	0.0156399	1.80577	0.805331
ENSG00000109971	HSPA8	11	122928197	122933938	-0.0941288	0.038968	-2.41554	0.015712	1.80377	0.805331
ENSG00000135678	CPM	12	69235977	69365350	1.34279	0.556976	2.41085	0.0159152	1.79819	0.805331
ENSG00000167900	TK1	17	76170160	76183314	0.690748	0.28654	2.41065	0.015924	1.79795	0.805331
ENSG00000111339	ART4	12	14978503	14996429	-13.7587	5.70815	-2.41036	0.0159367	1.7976	0.805331
ENSG00000175567	UCP2	11	73685712	73694352	0.00663414	0.00275246	2.41025	0.0159414	1.79747	0.805331
ENSG00000166260	COX11	17	53029263	53046146	-0.493076	0.20466	-2.40925	0.0159854	1.79628	0.805331
ENSG00000170458	CD14	5	140011313	140013286	-0.0111573	0.00463581	-2.40675	0.016095	1.79331	0.805331
ENSG00000074590	NUAK1	12	106457118	106533811	10.3711	4.31056	2.40598	0.0161292	1.79239	0.805331
ENSG00000117013	KCNQ4	1	41249684	41306124	-25.7377	10.6985	-2.40573	0.01614	1.7921	0.805331
ENSG00000170088	TMEM192	4	165995574	166129701	19.8774	8.27609	2.40179	0.0163152	1.78741	0.805331
ENSG00000093167	LRRFIP2	3	37094117	37225180	-0.24834	0.10343	-2.40106	0.0163477	1.78654	0.805331
ENSG00000256436	TAS2R31	12	11182986	11184006	-4.12283	1.71755	-2.40041	0.0163767	1.78577	0.805331
ENSG00000146842	TMEM209	7	129804555	129847610	13.5184	5.63313	2.3998	0.0164041	1.78505	0.805331
ENSG00000135966	TGFBRAP1	2	105880871	105946491	-11.3177	4.71859	-2.39852	0.0164613	1.78353	0.805331
ENSG00000106341	PPP1R17	7	31726329	31748069	-17.6237	7.35516	-2.3961	0.0165705	1.78066	0.805331
ENSG00000138646	HERC5	4	89378268	89427314	2.24779	0.938113	2.39607	0.0165717	1.78063	0.805331
ENSG00000137501	SYTL2	11	85405267	85522184	2.24128	0.936739	2.39264	0.0167274	1.77657	0.805331
ENSG00000126251	GPR42	19	35861831	35863855	-1.71696	0.717644	-2.3925	0.0167339	1.7764	0.805331
ENSG00000106868	SUSD1	9	114803065	114937688	-0.127979	0.0535153	-2.39144	0.0167825	1.77514	0.805331
ENSG00000125457	MIF4GD	17	73262309	73267308	0.191225	0.0800516	2.38877	0.016905	1.77198	0.805331
ENSG00000214357	NEURL1B	5	172068269	172118543	5.87948	2.46205	2.38805	0.0169382	1.77113	0.805331
ENSG00000072952	MRVI1	11	10594638	10715535	-21.8893	9.16709	-2.38781	0.0169492	1.77085	0.805331
ENSG00000142599	RERE	1	8412457	8877702	0.128476	0.0538252	2.38692	0.0169902	1.7698	0.805331
ENSG00000173272	MZT2A	2	132222473	132250316	0.0641653	0.0268836	2.38679	0.0169964	1.76964	0.805331
ENSG00000178074	C2orf69	2	200775979	200820658	2.47435	1.03692	2.38626	0.0170205	1.76903	0.805331
ENSG00000102575	ACP5	19	11685475	11689823	-0.224698	0.0941739	-2.38599	0.0170331	1.76871	0.805331
ENSG00000198270	TMEM116	12	112369086	112450970	-0.754588	0.316275	-2.38586	0.0170393	1.76855	0.805331
ENSG00000164080	RAD54L2	3	51575160	51702683	-1.9365	0.811762	-2.38555	0.0170535	1.76819	0.805331
ENSG00000130589	HELZ2	20	62189439	62205592	-0.573836	0.240686	-2.38417	0.0171177	1.76655	0.805331
ENSG00000138496	PARP9	3	122246771	122283424	0.345268	0.145137	2.37891	0.0173637	1.76036	0.808897
ENSG00000203965	EFCAB7	1	63989043	64038364	-26.4828	11.1687	-2.37116	0.0177321	1.75124	0.808897
ENSG00000139970	RTN1	14	60062694	60337684	-5.53339	2.33463	-2.37014	0.0177814	1.75003	0.808897
ENSG00000178860	MSC	8	72753784	72756703	-99.337	42.0366	-2.36311	0.0181225	1.74178	0.808897
ENSG00000124562	SNRPC	6	34725183	34741571	-1.03627	0.438699	-2.36215	0.0181692	1.74067	0.808897
ENSG00000133895	MEN1	11	64570982	64578766	-0.865108	0.366449	-2.36079	0.0182361	1.73907	0.808897
ENSG00000169519	METTL15	11	28129795	28355054	15.3315	6.49751	2.35959	0.018295	1.73767	0.808897
ENSG00000152253	SPC25	2	169690642	169769881	-28.9754	12.2832	-2.35895	0.018327	1.73691	0.808897
ENSG00000225614	ZNF469	16	88493879	88507165	-26.8644	11.393	-2.35798	0.0183745	1.73579	0.808897
ENSG00000157510	AFAP1L1	5	148651434	148721365	14.3506	6.09848	2.35314	0.0186158	1.73012	0.808897
ENSG00000166743	ACSM1	16	20634559	20710212	80.8407	34.36	2.35276	0.0186348	1.72968	0.808897
ENSG00000196139	AKR1C3	10	5077546	5149878	0.177745	0.0756024	2.35105	0.0187206	1.72768	0.808897
ENSG00000162913	C1orf145	1	228391207	228401365	-18.8616	8.02514	-2.35032	0.0187575	1.72683	0.808897
ENSG00000162931	TRIM17	1	228595641	228604562	29.6328	12.6132	2.34934	0.0188066	1.72569	0.808897
ENSG00000198478	SH3BGRL2	6	80341000	80413372	2.07152	0.882022	2.3486	0.0188439	1.72483	0.808897
ENSG00000168615	ADAM9	8	38854388	38962663	1.84652	0.786826	2.34679	0.0189358	1.72272	0.808897
ENSG00000174405	LIG4	13	108859787	108870716	8.10011	3.45446	2.34483	0.0190357	1.72043	0.808897
ENSG00000006016	CRLF1	19	18683030	18718551	-27.507	11.7321	-2.34459	0.0190482	1.72015	0.808897
ENSG00000163898	LIPH	3	185224050	185270401	200.131	85.3808	2.34398	0.0190789	1.71945	0.808897
ENSG00000183779	ZNF703	8	37553269	37557537	-4.47292	1.90842	-2.34378	0.0190894	1.71921	0.808897
ENSG00000148158	SNX30	9	115513118	115643951	-26.4735	11.2953	-2.34377	0.0190901	1.71919	0.808897
ENSG00000130684	ZNF337	20	25654851	25677477	-1.51636	0.647153	-2.34312	0.0191231	1.71844	0.808897
ENSG00000107447	DNTT	10	98064085	98098321	1.54347	0.659762	2.33944	0.0193128	1.71416	0.808897
ENSG00000135838	NPL	1	182758428	182799519	-0.153061	0.0654277	-2.3394	0.0193148	1.71411	0.808897
ENSG00000153956	CACNA2D1	7	81575760	82073114	129.512	55.3899	2.33818	0.0193777	1.7127	0.808897
ENSG00000136643	RPS6KC1	1	213224589	213448116	4.13791	1.77003	2.33776	0.0193996	1.71221	0.808897
ENSG00000065833	ME1	6	83920108	84140797	-7.5096	3.2136	-2.33682	0.0194488	1.71111	0.808897
ENSG00000111665	CDCA3	12	6953957	6961230	-4.14702	1.77479	-2.33663	0.0194583	1.71089	0.808897
ENSG00000187475	HIST1H1T	6	26107640	26108364	-1.89955	0.812962	-2.33658	0.0194609	1.71084	0.808897
ENSG00000154124	FAM105B	5	14664773	14699820	-9.33231	3.99578	-2.33554	0.019515	1.70963	0.808897
ENSG00000188038	NRN1L	16	67918708	67922758	-38.2434	16.3813	-2.33458	0.0195652	1.70851	0.808897
ENSG00000185669	SNAI3	16	88744090	88752901	-1.11198	0.476659	-2.33285	0.0196559	1.70651	0.808897
ENSG00000122986	HVCN1	12	111065646	111142755	0.0953797	0.0408908	2.33255	0.0196718	1.70616	0.808897
ENSG00000167077	MEI1	22	42095503	42195460	0.317593	0.136167	2.33238	0.0196807	1.70596	0.808897
ENSG00000158292	GPR153	1	6307406	6321035	-4.41641	1.89449	-2.33119	0.0197434	1.70458	0.808897
ENSG00000166886	NAB2	12	57482677	57489259	41.9235	18.0358	2.32447	0.0201005	1.69679	0.820498
ENSG00000197603	C5orf42	5	37106330	37249530	-981.312	422.77	-2.32115	0.0202786	1.69296	0.821387
ENSG00000254093	PINX1	8	10622473	10697394	-11.0358	4.76091	-2.318	0.0204496	1.68932	0.821387
ENSG00000100418	DESI1	22	41994032	42017100	0.285543	0.123344	2.31502	0.0206119	1.68588	0.821387
ENSG00000180938	ZNF572	8	125985540	125991631	-6479.65	2799.38	-2.31467	0.0206309	1.68548	0.821387
ENSG00000221819	C16orf3	16	90095316	90096309	115.48	49.9328	2.31272	0.0207383	1.68323	0.821387
ENSG00000136938	ANP32B	9	100745643	100778225	-1.21403	0.525539	-2.31007	0.0208843	1.68018	0.821387
ENSG00000156381	ANKRD9	14	102973179	102976136	-0.499934	0.216481	-2.30937	0.0209233	1.67937	0.821387
ENSG00000170540	ARL6IP1	16	18802991	18813000	0.121155	0.0524887	2.30822	0.0209871	1.67805	0.821387
ENSG00000111252	SH2B3	12	111843752	111889427	0.174783	0.0758212	2.3052	0.0211551	1.67458	0.821387
ENSG00000181610	MRPS23	17	55916842	55927417	2.53612	1.10098	2.30351	0.0212499	1.67264	0.821387
ENSG00000123219	CENPK	5	64813593	64858998	0.61155	0.265708	2.30158	0.0213587	1.67042	0.821387
ENSG00000165837	FAM194B	13	46108657	46189874	-39.2785	17.0692	-2.30114	0.0213838	1.66991	0.821387
ENSG00000182389	CACNB4	2	152689290	152955593	-3131.41	1361.86	-2.29937	0.0214841	1.66788	0.821387
ENSG00000099889	ARVCF	22	19957419	20004331	-1.30571	0.568046	-2.29861	0.0215274	1.66701	0.821387
ENSG00000120885	CLU	8	27454434	27472548	0.380393	0.165509	2.29832	0.0215434	1.66669	0.821387
ENSG00000128274	A4GALT	22	43088127	43117304	0.704758	0.306873	2.29658	0.0216428	1.66469	0.821387
ENSG00000167363	FN3K	17	80693451	80709073	-6.68523	2.91104	-2.29651	0.0216467	1.66461	0.821387
ENSG00000105771	SMG9	19	44235301	44259142	-0.279284	0.121619	-2.29638	0.0216539	1.66446	0.821387
ENSG00000128266	GNAZ	22	23412540	23467224	-5.78372	2.52282	-2.29256	0.0218733	1.66008	0.821387
ENSG00000152784	PRDM8	4	81105033	81125483	-14.4564	6.31757	-2.28828	0.022121	1.65519	0.821387
ENSG00000188612	SUMO2	17	73163408	73179078	0.119459	0.0522184	2.28768	0.022156	1.65451	0.821387
ENSG00000133056	PIK3C2B	1	204391756	204463852	10.4874	4.58487	2.28739	0.0221731	1.65417	0.821387
ENSG00000106066	CPVL	7	29034847	29235067	0.0169002	0.00739039	2.28679	0.0222083	1.65348	0.821387
ENSG00000187990	HIST1H2BG	6	26216428	26216872	-0.0454466	0.0198756	-2.28655	0.0222221	1.65321	0.821387
ENSG00000170921	TANC2	17	61086917	61505060	4.3659	1.91023	2.28554	0.0222812	1.65206	0.821387
ENSG00000198685	C3orf27	3	128290843	128294929	-2.93271	1.28555	-2.28129	0.0225314	1.64721	0.821387
ENSG00000196793	ZNF239	10	44051792	44070066	-9.01254	3.95162	-2.28072	0.0225651	1.64656	0.821387
ENSG00000178397	FAM220A	7	6369040	6388612	0.449816	0.19744	2.27824	0.0227121	1.64374	0.821387
ENSG00000023287	RB1CC1	8	53535016	53658403	-1.01162	0.444635	-2.27518	0.0228953	1.64025	0.821387
ENSG00000078747	ITCH	20	32951041	33099198	2.25112	0.990355	2.27305	0.0230233	1.63783	0.821387
ENSG00000158525	CPA5	7	129984630	130008571	-0.580268	0.255348	-2.27246	0.0230586	1.63717	0.821387
ENSG00000105518	TMEM205	19	11453452	11457194	43.6637	19.2168	2.27216	0.023077	1.63682	0.821387
ENSG00000162062	C16orf59	16	2510081	2514964	-6.28472	2.76617	-2.27199	0.0230868	1.63664	0.821387
ENSG00000197992	CLEC9A	12	10183276	10218565	7.91854	3.48562	2.27177	0.0231002	1.63638	0.821387
ENSG00000111536	IL26	12	68595131	68619601	161.107	71.0025	2.26904	0.0232659	1.63328	0.821387
ENSG00000223638	RFPL4A	19	56270380	56274541	-3.69763	1.63024	-2.26815	0.0233199	1.63227	0.821387
ENSG00000110455	ACCS	11	44087475	44105772	0.034941	0.0154101	2.2674	0.0233656	1.63142	0.821387
ENSG00000168118	RAB4A	1	229406822	229441641	30.1341	13.3019	2.26539	0.0234885	1.62914	0.821387
ENSG00000144290	SLC4A10	2	162280843	162841792	15.0085	6.62557	2.26524	0.023498	1.62897	0.821387
ENSG00000169372	CRADD	12	94071151	94288616	11.0572	4.88286	2.26448	0.0235444	1.62811	0.821387
ENSG00000175928	LRRN1	3	3841121	3889387	-1.51065	0.667451	-2.2633	0.023617	1.62678	0.821387
ENSG00000100401	RANGAP1	22	41641615	41682255	-3.0466	1.34643	-2.26272	0.0236531	1.62611	0.821387
ENSG00000269676	MUC8	12	133049334	133050726	2.68563	1.18701	2.26253	0.0236647	1.6259	0.821387
ENSG00000129277	CCL4	17	34430983	34433014	8.382	3.70648	2.26144	0.0237318	1.62467	0.821387
ENSG00000006453	BAIAP2L1	7	97920963	98030380	-11.4401	5.06831	-2.25719	0.0239964	1.61985	0.821387
ENSG00000112077	RHAG	6	49572871	49604552	0.0808977	0.0358447	2.25689	0.0240148	1.61952	0.821387
ENSG00000173950	XXYLT1	3	194789008	194991896	0.85826	0.38039	2.25627	0.024054	1.61881	0.821387
ENSG00000037749	MFAP3	5	153418466	153600038	-1.19855	0.531411	-2.25542	0.0241071	1.61785	0.821387
ENSG00000100532	CGRRF1	14	54976530	55005567	37.5855	16.6708	2.25457	0.0241603	1.6169	0.821387
ENSG00000112320	SOBP	6	107811162	107981357	16.1008	7.14166	2.25449	0.0241656	1.6168	0.821387
ENSG00000123473	STIL	1	47715811	47779819	18.3376	8.14439	2.25156	0.0243499	1.6135	0.821387
ENSG00000189227	C15orf61	15	67813406	67819628	1.79013	0.795345	2.25076	0.0244005	1.6126	0.821387
ENSG00000124788	ATXN1	6	16299343	16761722	-3.19052	1.41879	-2.24876	0.024528	1.61034	0.821387
ENSG00000160917	CPSF4	7	99036545	99054994	2.24769	0.999743	2.24826	0.0245593	1.60978	0.821387
ENSG00000052795	FNIP2	4	159690290	159829201	-4.15384	1.84784	-2.24794	0.0245798	1.60942	0.821387
ENSG00000168476	REEP4	8	21995533	21999464	1.73462	0.7717	2.24779	0.0245895	1.60925	0.821387
ENSG00000100721	TCL1A	14	96176304	96180533	-0.044742	0.019913	-2.24687	0.0246482	1.60821	0.821387
ENSG00000111752	PHC1	12	9066492	9094063	1.16322	0.517979	2.24569	0.0247237	1.60689	0.821387
ENSG00000170298	LGALS9B	17	20352708	20370852	-0.170881	0.0761453	-2.24414	0.0248232	1.60514	0.821387
ENSG00000213123	TCTEX1D2	3	196018090	196045170	-1.33421	0.594749	-2.24331	0.0248769	1.6042	0.821387
ENSG00000154930	ACSS1	20	24986868	25039616	1.71604	0.765069	2.24299	0.0248977	1.60384	0.821387
ENSG00000172005	MAL	2	95691422	95719737	-17.7679	7.93078	-2.24037	0.0250668	1.6009	0.821387
ENSG00000226124	FTCDNL1	2	200625267	200715896	-1.6714	0.746398	-2.23929	0.0251368	1.59969	0.821387
ENSG00000243317	C7orf73	7	135347244	135378166	0.0581622	0.0259795	2.23877	0.025171	1.5991	0.821387
ENSG00000003400	CASP10	2	202047604	202094129	-0.573361	0.256116	-2.23868	0.0251768	1.599	0.821387
ENSG00000130348	QRSL1	6	107077453	107116292	-1.49373	0.667288	-2.23851	0.0251875	1.59881	0.821387
ENSG00000172171	TEFM	17	29224354	29233838	2.18339	0.979054	2.2301	0.0257406	1.58938	0.821387
ENSG00000169248	CXCL11	4	76954835	76962568	-470.116	210.886	-2.22924	0.025798	1.58841	0.821387
ENSG00000215421	ZNF407	18	72265106	72777627	23.6815	10.6252	2.22881	0.0258264	1.58794	0.821387
ENSG00000158286	RNF207	1	6265535	6281359	2.93929	1.31911	2.22825	0.0258642	1.5873	0.821387
ENSG00000065060	UHRF1BP1	6	34759857	34850915	0.64912	0.291694	2.22535	0.0260578	1.58406	0.821387
ENSG00000132842	AP3B1	5	77296349	77590579	-1.17551	0.52825	-2.22528	0.0260621	1.58399	0.821387
ENSG00000082068	WDR70	5	37379314	37753537	-8.74361	3.92953	-2.2251	0.0260743	1.58379	0.821387
ENSG00000175920	DOK7	4	3465033	3503200	-5.64742	2.53861	-2.22461	0.0261074	1.58324	0.821387
ENSG00000165997	ARL5B	10	18948334	18970568	0.704444	0.316723	2.22417	0.0261373	1.58274	0.821387
ENSG00000143493	INTS7	1	212113741	212208884	1.79267	0.806067	2.22397	0.0261506	1.58252	0.821387
ENSG00000181588	MEX3D	19	1554668	1568057	9.30295	4.18748	2.22161	0.0263096	1.57989	0.821387
ENSG00000181852	RNF41	12	56598285	56615717	22.2246	10.0051	2.22131	0.0263297	1.57955	0.821387
ENSG00000150403	TMCO3	13	114145310	114204542	0.460918	0.207523	2.22105	0.0263479	1.57925	0.821387
ENSG00000105866	SP4	7	21467652	21554440	1.99517	0.898431	2.22073	0.0263693	1.5789	0.821387
ENSG00000154832	CXXC1	18	47808713	47814674	-14.2058	6.39794	-2.22038	0.0263932	1.57851	0.821387
ENSG00000188404	SELL	1	169659808	169680839	0.00078306	0.00035296	2.21852	0.0265192	1.57644	0.821387
ENSG00000185897	FFAR3	19	35849362	35851387	-0.473475	0.213535	-2.21732	0.026601	1.5751	0.821387
ENSG00000162734	PEA15	1	160175127	160185166	11.1653	5.03633	2.21695	0.0266267	1.57468	0.821387
ENSG00000198961	PJA2	5	108670410	108745695	-0.548781	0.247556	-2.2168	0.0266369	1.57452	0.821387
ENSG00000167723	TRPV3	17	3413796	3461289	3.98639	1.79829	2.21677	0.0266389	1.57448	0.821387
ENSG00000137675	MMP27	11	102562218	102576537	1.07334	0.484291	2.21631	0.0266701	1.57398	0.821387
ENSG00000262246	CORO7	16	4404543	4475706	0.128365	0.0579327	2.21576	0.0267083	1.57335	0.821387
ENSG00000167526	RPL13	16	89627065	89630950	-0.0055896	0.00252301	-2.21543	0.0267307	1.57299	0.821387
ENSG00000027869	SH2D2A	1	156776035	156786654	-0.0867543	0.0391719	-2.2147	0.0267803	1.57218	0.821387
ENSG00000115598	IL1RL2	2	102803433	102856462	13.9422	6.30069	2.21281	0.0269107	1.57008	0.823111
ENSG00000146535	GNA12	7	2767746	2883958	0.175696	0.0794848	2.21044	0.0270747	1.56744	0.825852
ENSG00000197647	ZNF433	19	12125547	12146556	37.4208	16.9594	2.2065	0.027349	1.56306	0.828214
ENSG00000165801	ARHGEF40	14	21538429	21558399	-0.369645	0.167552	-2.20615	0.0273734	1.56267	0.828214
ENSG00000130584	ZBTB46	20	62375019	62462597	7.06768	3.20368	2.20612	0.0273759	1.56263	0.828214
ENSG00000102890	ELMO3	16	67233014	67237932	1.7429	0.790786	2.20401	0.0275236	1.5603	0.829669
ENSG00000100129	EIF3L	22	38244875	38285414	-0.820331	0.372335	-2.20321	0.0275802	1.5594	0.829669
ENSG00000064932	SBNO2	19	1107636	1174282	-0.144949	0.0658187	-2.20224	0.0276481	1.55833	0.829669
ENSG00000110906	KCTD10	12	109886461	109915349	-0.260703	0.118679	-2.19671	0.0280413	1.5522	0.832547
ENSG00000173473	SMARCC1	3	47626762	47823596	-1.21153	0.551981	-2.19487	0.0281726	1.55017	0.832547
ENSG00000186523	FAM86B1	8	12039605	12051642	-464.121	211.46	-2.19484	0.0281752	1.55013	0.832547
ENSG00000183155	RABIF	1	202848085	202858263	1.79686	0.819044	2.19385	0.0282464	1.54904	0.832547
ENSG00000255737	AGAP2-AS1	12	58120054	58122139	3.71629	1.69584	2.19142	0.0284214	1.54635	0.832547
ENSG00000131966	ACTR10	14	58666798	58701750	2.63877	1.20428	2.19117	0.0284393	1.54608	0.832547
ENSG00000257365	FNTB	14	65381203	65529368	-0.335942	0.153432	-2.18952	0.0285589	1.54426	0.832547
ENSG00000185379	RAD51D	17	33426811	33448541	-8.54371	3.90549	-2.18762	0.0286976	1.54215	0.832547
ENSG00000138660	AP1AR	4	113152893	113191203	-1.8657	0.852965	-2.18731	0.0287202	1.54181	0.832547
ENSG00000162604	TM2D1	1	62146718	62191095	1.67638	0.766432	2.18726	0.0287239	1.54176	0.832547
ENSG00000133997	MED6	14	71047974	71067384	11.5074	5.26579	2.18531	0.0288658	1.53962	0.832547
ENSG00000133275	CSNK1G2	19	1941188	1981337	0.574496	0.26291	2.18514	0.0288784	1.53943	0.832547
ENSG00000089693	MLF2	12	6857170	6876641	-0.131945	0.0604186	-2.18385	0.0289735	1.538	0.832547
ENSG00000107201	DDX58	9	32455300	32526322	2.67439	1.22508	2.18303	0.0290333	1.5371	0.832547
ENSG00000183486	MX2	21	42733870	42781317	-0.0249991	0.0114517	-2.183	0.0290358	1.53707	0.832547
ENSG00000115718	PROC	2	128176003	128186822	-0.700431	0.321343	-2.1797	0.0292797	1.53343	0.832547
ENSG00000085719	CPNE3	8	87497059	87573726	0.227411	0.10434	2.17951	0.029294	1.53322	0.832547
ENSG00000107036	KIAA1432	9	5629025	5776557	1.27616	0.586108	2.17735	0.0294542	1.53085	0.832547
ENSG00000156671	SAMD8	10	76859344	76941881	0.618258	0.284016	2.17684	0.0294924	1.53029	0.832547
ENSG00000164849	GPR146	7	1084212	1098897	-2.24385	1.03092	-2.17654	0.0295149	1.52996	0.832547
ENSG00000130347	RTN4IP1	6	107018903	107077373	2.90803	1.33653	2.1758	0.0295699	1.52915	0.832547
ENSG00000198513	ATL1	14	50999227	51099786	132.083	60.7161	2.17541	0.0295991	1.52872	0.832547
ENSG00000109854	HTATIP2	11	20385231	20405329	0.0371814	0.0170943	2.17508	0.0296245	1.52835	0.832547
ENSG00000116396	KCNC4	1	110753965	110825722	2.72839	1.25557	2.17302	0.0297785	1.5261	0.832547
ENSG00000136848	DAB2IP	9	124329336	124547809	186.343	85.8151	2.17144	0.0298976	1.52436	0.832547
ENSG00000243364	EFNA4	1	155036207	155042029	1.20032	0.552849	2.17115	0.0299199	1.52404	0.832547
ENSG00000196776	CD47	3	107762145	107809872	-2.54017	1.17069	-2.16982	0.0300207	1.52258	0.832547
ENSG00000142733	MAP3K6	1	27681675	27693383	3.02523	1.39543	2.16796	0.0301617	1.52054	0.832547
ENSG00000131351	HAUS8	19	17160539	17186435	-1.49694	0.690881	-2.16672	0.0302563	1.51918	0.832547
ENSG00000146166	LGSN	6	63985856	64029882	8.26596	3.81497	2.16671	0.0302567	1.51918	0.832547
ENSG00000149679	CABLES2	20	60963688	60982341	0.470969	0.217381	2.16656	0.0302685	1.51901	0.832547
ENSG00000141759	TXNL4A	18	77732867	77793949	-1.15076	0.531272	-2.16605	0.0303074	1.51845	0.832547
ENSG00000102543	CDADC1	13	49822047	49867618	-0.264272	0.12205	-2.16527	0.030367	1.5176	0.832547
ENSG00000073921	PICALM	11	85668727	85780924	0.120326	0.0556111	2.1637	0.0304874	1.51588	0.832547
ENSG00000095066	HOOK2	19	12873817	12983554	5.04087	2.33055	2.16296	0.0305444	1.51507	0.832547
ENSG00000107742	SPOCK2	10	73818793	73848790	-0.0732541	0.0338733	-2.16259	0.0305726	1.51467	0.832547
ENSG00000164032	H2AFZ	4	100869243	100871545	0.264914	0.122596	2.16086	0.030706	1.51278	0.832547
ENSG00000100097	LGALS1	22	38071615	38075813	-0.0835444	0.0386662	-2.16065	0.0307221	1.51255	0.832547
ENSG00000106052	TAX1BP1	7	27778950	27884183	-0.500822	0.231877	-2.15986	0.0307837	1.51168	0.832547
ENSG00000184277	TM2D3	15	102161847	102192594	-0.271826	0.125965	-2.15795	0.0309315	1.5096	0.832547
ENSG00000134077	THUMPD3	3	9404526	9428475	-1.18061	0.547282	-2.15722	0.0309882	1.5088	0.832547
ENSG00000156931	VPS8	3	184529931	184770402	0.154292	0.0715329	2.15694	0.0310101	1.5085	0.832547
ENSG00000189376	C8orf76	8	124232196	124253638	9.41419	4.36503	2.15673	0.0310267	1.50826	0.832547
ENSG00000244607	CCDC13	3	42734155	42814745	-1.79319	0.831521	-2.15652	0.0310434	1.50803	0.832547
ENSG00000147874	HAUS6	9	19053141	19103117	-2.3387	1.08518	-2.15513	0.0311516	1.50652	0.832592
ENSG00000145990	GFOD1	6	13358062	13487894	1.58945	0.738433	2.15246	0.0313612	1.50361	0.832592
ENSG00000150477	KIAA1328	18	34409069	34812135	8.01659	3.72484	2.1522	0.0313817	1.50332	0.832592
ENSG00000109339	MAPK10	4	86936276	87515284	33.306	15.4791	2.15167	0.0314232	1.50275	0.832592
ENSG00000196329	GIMAP5	7	150419341	150447121	-0.338453	0.157463	-2.14942	0.0316015	1.50029	0.832592
ENSG00000172215	CXCR6	3	45982425	45989845	0.469563	0.2191	2.14314	0.0321015	1.49347	0.832592
ENSG00000139613	SMARCC2	12	56556767	56583351	31.842	14.8579	2.1431	0.0321049	1.49343	0.832592
ENSG00000116698	SMG7	1	183441351	183567381	0.118829	0.0554575	2.14271	0.0321366	1.493	0.832592
ENSG00000145868	FBXO38	5	147763498	147822399	0.131532	0.0614962	2.13887	0.0324464	1.48883	0.832592
ENSG00000089154	GCN1L1	12	120565007	120632513	0.777976	0.363771	2.13864	0.0324649	1.48859	0.832592
ENSG00000037474	NSUN2	5	6599352	6633404	-0.155585	0.0727537	-2.13852	0.0324748	1.48845	0.832592
ENSG00000222047	C10orf55	10	75669727	75682535	2.02692	0.948005	2.13809	0.0325094	1.48799	0.832592
ENSG00000121481	RNF2	1	185014496	185071740	2.08982	0.978127	2.13656	0.0326341	1.48633	0.832592
ENSG00000149182	ARFGAP2	11	47185848	47198676	-8.51418	3.98513	-2.13649	0.0326398	1.48625	0.832592
ENSG00000154767	XPC	3	14186647	14220283	3.57761	1.67599	2.13462	0.0327922	1.48423	0.832592
ENSG00000205078	SYCE1L	16	77233294	77247112	-0.276507	0.129584	-2.13381	0.0328581	1.48336	0.832592
ENSG00000124762	CDKN1A	6	36644305	36655116	2.31172	1.08341	2.13374	0.0328638	1.48328	0.832592
ENSG00000138617	PARP16	15	65526798	65592956	0.661368	0.310158	2.13236	0.0329772	1.48179	0.832592
ENSG00000145817	YIPF5	5	143537723	143550278	-0.189711	0.0890052	-2.13146	0.0330515	1.48081	0.832592
ENSG00000116560	SFPQ	1	35641979	35658749	3.48988	1.63907	2.12918	0.0332393	1.47835	0.832592
ENSG00000150990	DHX37	12	125431371	125473668	93.5241	43.926	2.12913	0.0332437	1.47829	0.832592
ENSG00000153487	ING1	13	111365083	111373421	-0.571137	0.268274	-2.12893	0.0332597	1.47808	0.832592
ENSG00000197694	SPTAN1	9	131314866	131395941	1.83618	0.863167	2.12726	0.0333985	1.47627	0.832592
ENSG00000135070	ISCA1	9	88879461	88897676	-2.31475	1.08853	-2.1265	0.0334618	1.47545	0.832592
ENSG00000100138	NHP2L1	22	42069934	42086508	1.56097	0.734115	2.12634	0.0334754	1.47527	0.832592
ENSG00000087116	ADAMTS2	5	178537852	178772431	0.280758	0.13208	2.12566	0.0335317	1.47454	0.832592
ENSG00000213901	SLC23A3	2	219940051	220035549	4.23829	1.994	2.12553	0.0335426	1.4744	0.832592
ENSG00000100865	CINP	14	102808956	102829253	0.362266	0.170494	2.1248	0.0336032	1.47362	0.832592
ENSG00000176619	LMNB2	19	2427636	2456994	103.966	48.9326	2.12468	0.0336134	1.47349	0.832592
ENSG00000009780	FAM76A	1	28052490	28089633	-4.07559	1.9185	-2.12436	0.0336398	1.47315	0.832592
ENSG00000131653	TRAF7	16	2205699	2228130	-10.423	4.90755	-2.12387	0.0336809	1.47262	0.832592
ENSG00000185262	UBALD2	17	74261283	74267375	0.0128713	0.00606255	2.12308	0.0337473	1.47176	0.832592
ENSG00000196653	ZNF502	3	44754135	44765323	1.05501	0.496938	2.12302	0.033752	1.4717	0.832592
ENSG00000141580	WDR45B	17	80572438	80606429	-0.0938667	0.0442154	-2.12294	0.0337588	1.47161	0.832592
ENSG00000138757	G3BP2	4	76567966	76649709	-1.06874	0.503464	-2.12277	0.0337727	1.47143	0.832592
ENSG00000007264	MATK	19	3777971	3802127	0.181891	0.0856938	2.12257	0.0337898	1.47121	0.832592
ENSG00000162769	FLVCR1	1	213031597	213072705	1.55069	0.730961	2.12143	0.0338853	1.46999	0.832592
ENSG00000108946	PRKAR1A	17	66507921	66547460	-7.16744	3.37902	-2.12116	0.0339083	1.46969	0.832592
ENSG00000164175	SLC45A2	5	33944721	33984835	-250.523	118.159	-2.12021	0.0339882	1.46867	0.832592
ENSG00000203804	ADAMTSL4-AS1	1	150533480	150533969	0.0807841	0.0381401	2.11809	0.0341675	1.46639	0.832592
ENSG00000068784	SRBD1	2	45615819	45839304	-0.516672	0.244031	-2.11724	0.0342396	1.46547	0.832592
ENSG00000083799	CYLD	16	50775961	50835846	-0.494174	0.233477	-2.11659	0.0342947	1.46477	0.832592
ENSG00000125900	SIRPD	20	1514897	1539489	0.237043	0.11205	2.11551	0.0343868	1.46361	0.832592
ENSG00000107443	CCNJ	10	97803151	97820627	20.3766	9.6331	2.11527	0.0344071	1.46335	0.832592
ENSG00000122484	RPAP2	1	92764522	92867613	-34.6279	16.3839	-2.11353	0.0345554	1.46148	0.832592
ENSG00000100362	PVALB	22	37196728	37215523	-6.66502	3.15472	-2.11272	0.0346251	1.46061	0.832592
ENSG00000120656	TAF12	1	28915835	28969597	-1.38557	0.655981	-2.1122	0.0346689	1.46006	0.832592
ENSG00000187010	RHD	1	25598884	25656936	0.0785039	0.0371743	2.11178	0.0347054	1.4596	0.832592
ENSG00000240857	RDH14	2	18735989	18741946	-5.94755	2.81959	-2.10936	0.0349132	1.45701	0.832592
ENSG00000088854	C20orf194	20	3229951	3388272	2.48439	1.17821	2.10861	0.034978	1.4562	0.832592
ENSG00000100258	LMF2	22	50941376	50946135	-0.0408446	0.0193738	-2.10825	0.0350098	1.45581	0.832592
ENSG00000133265	HSPBP1	19	55773599	55791749	0.592029	0.280935	2.10735	0.0350868	1.45486	0.832592
ENSG00000135932	CAB39	2	231577560	231685790	-0.121289	0.0576023	-2.10564	0.0352361	1.45301	0.832592
ENSG00000177932	ZNF354C	5	178487416	178510538	11.971	5.68552	2.10553	0.0352454	1.4529	0.832592
ENSG00000141655	TNFRSF11A	18	59992520	60058516	-8.20154	3.89526	-2.10552	0.0352464	1.45289	0.832592
ENSG00000110700	RPS13	11	17095936	17099334	0.0175484	0.00833914	2.10434	0.035349	1.45162	0.832592
ENSG00000135549	PKIB	6	122793076	123047518	-22.2334	10.5725	-2.10294	0.0354709	1.45013	0.832592
ENSG00000148335	NTMT1	9	132371163	132398209	-8.30169	3.94877	-2.10235	0.0355229	1.44949	0.832592
ENSG00000142669	SH3BGRL3	1	26605667	26608007	0.00869659	0.00413678	2.10226	0.0355304	1.4494	0.832592
ENSG00000169495	HTRA4	8	38831683	38846181	81.3991	38.7227	2.1021	0.0355443	1.44923	0.832592
ENSG00000167562	ZNF701	19	53059075	53090427	-2.9992	1.42939	-2.09823	0.0358847	1.44509	0.837945
ENSG00000198374	HIST1H2AL	6	27833034	27833606	5.31776	2.53494	2.09779	0.0359238	1.44462	0.837945
ENSG00000130449	ZSWIM6	5	60628100	60841997	-7.74668	3.69462	-2.09675	0.0360161	1.4435	0.838338
ENSG00000160959	LRRC14	8	145743376	145750557	-2.03776	0.972436	-2.09552	0.0361246	1.4422	0.839103
ENSG00000040487	PQLC2	1	19638820	19655794	-0.250885	0.119778	-2.09459	0.0362076	1.4412	0.839134
ENSG00000152726	FAM21B	10	47894023	47949412	3.11037	1.48551	2.09381	0.0362771	1.44037	0.839134
ENSG00000165821	SALL2	14	21989232	22005350	-58.9989	28.2243	-2.09036	0.0365856	1.43669	0.843246
ENSG00000070269	TMEM260	14	56955072	57117324	-1.893	0.906032	-2.08933	0.0366777	1.4356	0.843246
ENSG00000101298	SNPH	20	1246960	1289972	115.03	55.0571	2.08928	0.0366827	1.43554	0.843246
ENSG00000139618	BRCA2	13	32889611	32973805	-5.55884	2.66409	-2.08658	0.036926	1.43267	0.844627
ENSG00000170043	TRAPPC1	17	7833663	7835441	0.0386292	0.0185326	2.08439	0.0371245	1.43034	0.844627
ENSG00000118855	MFSD1	3	158449987	158547508	-0.138732	0.0667094	-2.07965	0.0375577	1.4253	0.844627
ENSG00000118894	FAM86A	16	5134305	5147809	6.8312	3.28766	2.07783	0.0377253	1.42337	0.844627
ENSG00000165490	C11orf82	11	82611017	82669319	-1.16173	0.559688	-2.07567	0.0379246	1.42108	0.844627
ENSG00000120729	MYOT	5	137203480	137223540	114.991	55.4115	2.07522	0.0379664	1.4206	0.844627
ENSG00000117625	RCOR3	1	211431719	211489727	-62.2537	30.006	-2.0747	0.0380139	1.42006	0.844627
ENSG00000160803	UBQLN4	1	156005092	156023585	5.14318	2.47929	2.07446	0.0380367	1.4198	0.844627
ENSG00000154642	C21orf91	21	19161284	19191703	-10.9664	5.28795	-2.07385	0.0380931	1.41915	0.844627
ENSG00000177791	MYOZ1	10	75391412	75401515	-0.0131472	0.00634292	-2.07273	0.038197	1.41797	0.844627
ENSG00000081189	MEF2C	5	88013975	88199922	12.5753	6.0699	2.07175	0.0382888	1.41693	0.844627
ENSG00000106460	TMEM106B	7	12250867	12282993	-22.1488	10.6927	-2.0714	0.0383213	1.41656	0.844627
ENSG00000170191	NANP	20	25593571	25604811	-207.406	100.209	-2.06974	0.0384764	1.41481	0.844627
ENSG00000132664	POLR3F	20	18447771	18465287	24.9264	12.0441	2.06959	0.0384909	1.41464	0.844627
ENSG00000125779	PANK2	20	3869486	3907605	1.83861	0.888651	2.06899	0.0385472	1.41401	0.844627
ENSG00000177000	MTHFR	1	11845780	11866977	-0.279751	0.135218	-2.06889	0.0385565	1.4139	0.844627
ENSG00000121417	ZNF211	19	58141761	58154147	0.287721	0.139113	2.06826	0.0386153	1.41324	0.844627
ENSG00000136908	DPM2	9	130697378	130700763	0.21808	0.105496	2.06719	0.0387166	1.4121	0.844627
ENSG00000149262	INTS4	11	77589766	77705724	-0.49919	0.241578	-2.06637	0.0387932	1.41124	0.844627
ENSG00000171530	TBCA	5	76986991	77164604	4.98726	2.41384	2.06611	0.038818	1.41097	0.844627
ENSG00000145819	ARHGAP26	5	142149949	142608576	0.183912	0.0890665	2.06489	0.0389337	1.40967	0.844627
ENSG00000122218	COPA	1	160259063	160313190	0.0954046	0.0462037	2.06487	0.0389351	1.40966	0.844627
ENSG00000181045	SLC26A11	17	78193498	78227299	-0.461976	0.223829	-2.06397	0.0390209	1.4087	0.844627
ENSG00000137185	ZSCAN9	6	28192664	28201260	3.05011	1.4797	2.0613	0.0392742	1.40589	0.844627
ENSG00000062650	WAPAL	10	88195013	88281572	0.99272	0.481633	2.06116	0.0392882	1.40574	0.844627
ENSG00000173041	ZNF680	7	63980262	64023484	8.09519	3.92835	2.06071	0.0393306	1.40527	0.844627
ENSG00000026751	SLAMF7	1	160709037	160724611	0.166913	0.0810483	2.05943	0.0394534	1.40392	0.844627
ENSG00000158714	SLAMF8	1	159796540	159807039	-1.02392	0.497267	-2.0591	0.0394849	1.40357	0.844627
ENSG00000197183	C20orf112	20	31030862	31172876	-0.607996	0.295407	-2.05816	0.0395745	1.40258	0.844627
ENSG00000187556	NANOS3	19	13972877	13991571	17.5319	8.52723	2.05599	0.0397833	1.4003	0.844627
ENSG00000140988	RPS2	16	2012053	2014861	-0.0044425	0.00216151	-2.05529	0.0398512	1.39956	0.844627
ENSG00000203724	C1orf53	1	197871777	197876497	3.77636	1.83787	2.05474	0.0399036	1.39899	0.844627
ENSG00000164209	SLC25A46	5	110073837	110100857	1.10418	0.537503	2.05428	0.0399483	1.3985	0.844627
ENSG00000179841	AKAP5	14	64932217	64941221	18.7575	9.13598	2.05314	0.0400587	1.3973	0.844627
ENSG00000160714	UBE2Q1	1	154521053	154531504	3.37457	1.64417	2.05245	0.040126	1.39657	0.844627
ENSG00000196233	LCOR	10	98592017	98740800	-87.2533	42.5886	-2.04875	0.0404867	1.39269	0.844627
ENSG00000168216	LMBRD1	6	70385694	70507003	-0.576974	0.28169	-2.04826	0.0405347	1.39217	0.844627
ENSG00000087586	AURKA	20	54944445	54967393	2.65915	1.29864	2.04764	0.0405952	1.39152	0.844627
ENSG00000163481	RNF25	2	219528587	219537134	-5.53165	2.70223	-2.04707	0.0406509	1.39093	0.844627
ENSG00000108839	ALOX12	17	6899384	6914055	-0.486016	0.237457	-2.04676	0.0406821	1.3906	0.844627
ENSG00000104886	PLEKHJ1	19	2230002	2237703	1.48519	0.72566	2.04667	0.0406906	1.39051	0.844627
ENSG00000136457	CHAD	17	48541857	48546327	63.6652	31.1142	2.04618	0.0407387	1.38999	0.844627
ENSG00000177951	BET1L	11	167784	207428	-0.114694	0.0560638	-2.04577	0.040779	1.38956	0.844627
ENSG00000151092	NGLY1	3	25760435	25831530	-0.330489	0.161654	-2.04442	0.0409123	1.38815	0.844627
ENSG00000187514	PTMA	2	232571605	232578251	0.181909	0.0889796	2.04439	0.0409151	1.38812	0.844627
ENSG00000144579	CTDSP1	2	219262979	219270664	-0.599543	0.29351	-2.04266	0.0410858	1.38631	0.844627
ENSG00000146676	PURB	7	44915896	44924960	3.13948	1.53717	2.04237	0.0411144	1.38601	0.844627
ENSG00000247596	TWF2	3	52262626	52273276	-0.750205	0.367344	-2.04224	0.0411278	1.38586	0.844627
ENSG00000198168	SVIP	11	22835345	22851845	1.26295	0.618687	2.04134	0.0412167	1.38493	0.844627
ENSG00000106278	PTPRZ1	7	121513143	121702090	45.9756	22.5297	2.04066	0.0412842	1.38422	0.844627
ENSG00000153495	TEX29	13	111968531	111996596	4.19862	2.05887	2.03929	0.0414214	1.38278	0.844627
ENSG00000128791	TWSG1	18	9334765	9402418	-3.86218	1.89424	-2.0389	0.0414597	1.38237	0.844627
ENSG00000111707	SUDS3	12	118814185	118855840	64.857	31.8153	2.03855	0.0414954	1.382	0.844627
ENSG00000146085	MUT	6	49398073	49430904	-0.47713	0.2341	-2.03815	0.0415349	1.38159	0.844627
ENSG00000151632	AKR1C2	10	5029967	5060223	0.619435	0.304113	2.03685	0.0416647	1.38023	0.844627
ENSG00000181392	SYNE4	19	36494209	36499695	8.40637	4.1272	2.03682	0.041668	1.3802	0.844627
ENSG00000105655	ISYNA1	19	18545198	18549111	-1.79134	0.880176	-2.0352	0.0418305	1.37851	0.844627
ENSG00000095370	SH2D3C	9	130500596	130541020	-0.197103	0.096895	-2.0342	0.0419319	1.37746	0.844627
ENSG00000111271	ACAD10	12	112123857	112194903	-13.9005	6.83441	-2.0339	0.041962	1.37714	0.844627
ENSG00000137574	TGS1	8	56685701	56738007	-1.0785	0.530376	-2.03347	0.0420049	1.3767	0.844627
ENSG00000173264	GPR137	11	64037534	64056972	-0.908933	0.447147	-2.03274	0.042079	1.37593	0.844627
ENSG00000100056	DGCR14	22	19117792	19132197	-1.06979	0.526479	-2.03197	0.0421565	1.37514	0.844627
ENSG00000173821	RNF213	17	78234665	78372586	0.0542184	0.0267064	2.03017	0.0423397	1.37325	0.844627
ENSG00000169564	PCBP1	2	70314585	70316332	-0.413251	0.203559	-2.03013	0.0423434	1.37321	0.844627
ENSG00000115163	CENPA	2	26987157	27023935	2.98808	1.47204	2.02989	0.0423676	1.37297	0.844627
ENSG00000186446	ZNF501	3	44771088	44778575	3.20396	1.57899	2.02912	0.0424458	1.37217	0.844627
ENSG00000162650	ATXN7L2	1	110026101	110035426	-1.12829	0.556172	-2.02867	0.0424923	1.37169	0.844627
ENSG00000150636	CCDC102B	18	66382446	66722426	-61.4121	30.2846	-2.02784	0.0425771	1.37082	0.844627
ENSG00000161217	PCYT1A	3	195941093	196014828	0.137625	0.0678985	2.02692	0.0426706	1.36987	0.844627
ENSG00000079616	KIF22	16	29802040	29816706	-0.347892	0.171651	-2.02674	0.042689	1.36968	0.844627
ENSG00000126214	KLC1	14	104028233	104167888	-0.459559	0.22696	-2.02485	0.0428832	1.36771	0.844627
ENSG00000188508	KRTDAP	19	35978226	35986460	-1.71627	0.847821	-2.02432	0.0429367	1.36717	0.844627
ENSG00000186832	KRT16	17	39766030	39772151	132.879	65.6498	2.02406	0.0429637	1.3669	0.844627
ENSG00000176928	GCNT4	5	74323289	74326724	15.1344	7.48014	2.02328	0.0430446	1.36608	0.844627
ENSG00000120539	MASTL	10	27443753	27475853	0.281095	0.139049	2.02155	0.0432228	1.36429	0.844627
ENSG00000175606	TMEM70	8	74884672	74895018	22.3124	11.0376	2.02149	0.0432293	1.36422	0.844627
ENSG00000187147	RNF220	1	44870866	45117396	1.72961	0.857328	2.01744	0.0436494	1.36002	0.844627
ENSG00000175445	LPL	8	19759228	19824769	27.4182	13.5939	2.01695	0.043701	1.35951	0.844627
ENSG00000159592	GPBP1L1	1	46092976	46153785	0.184739	0.0916307	2.01613	0.0437868	1.35866	0.844627
ENSG00000114423	CBLB	3	105374305	105588396	1.66901	0.828334	2.0149	0.0439149	1.35739	0.844627
ENSG00000132341	RAN	12	131356424	131362223	0.361057	0.179319	2.01349	0.0440635	1.35592	0.844627
ENSG00000239697	TNFSF12	17	7452208	7464925	1.55825	0.773911	2.01348	0.0440646	1.35591	0.844627
ENSG00000010270	STARD3NL	7	38217824	38270272	-3.44298	1.71061	-2.01272	0.044144	1.35513	0.844627
ENSG00000091157	WDR7	18	54318574	54698828	-17.1682	8.53642	-2.01117	0.0443077	1.35352	0.844627
ENSG00000179630	LACC1	13	44453420	44468068	46.252	23.0189	2.00931	0.0445043	1.3516	0.844627
ENSG00000166170	BAG5	14	104022881	104029168	-2.78006	1.38413	-2.00852	0.0445879	1.35078	0.844627
ENSG00000196659	TTC30B	2	178413726	178417742	134.393	66.9124	2.0085	0.0445905	1.35076	0.844627
ENSG00000061936	SFSWAP	12	132195626	132284282	-14.781	7.36011	-2.00826	0.0446153	1.35052	0.844627
ENSG00000011007	TCEB3	1	24069645	24088549	-1.32142	0.65808	-2.00799	0.0446439	1.35024	0.844627
ENSG00000078674	PCM1	8	17780349	17885478	-0.822278	0.409581	-2.00761	0.0446851	1.34984	0.844627
ENSG00000065000	AP3D1	19	2100988	2164464	0.152596	0.0760392	2.00681	0.0447699	1.34901	0.844627
ENSG00000151176	PLBD2	12	113796371	113827203	2.4515	1.22171	2.00661	0.044791	1.34881	0.844627
ENSG00000161813	LARP4	12	50786166	50873787	-8.61303	4.29239	-2.00658	0.0447945	1.34878	0.844627
ENSG00000125458	NT5C	17	73126320	73127890	-0.19813	0.0987526	-2.00632	0.0448219	1.34851	0.844627
ENSG00000171307	ZDHHC16	10	99205927	99217127	3.76249	1.87606	2.00552	0.044907	1.34769	0.844627
ENSG00000177990	DPY19L2	12	63952693	64062719	-6.45557	3.22229	-2.00341	0.0451335	1.3455	0.844627
ENSG00000143595	AQP10	1	154293566	154297801	0.259197	0.12939	2.00323	0.0451525	1.34532	0.844627
ENSG00000197601	FAR1	11	13690217	13753893	40.9098	20.4246	2.00297	0.0451807	1.34505	0.844627
ENSG00000116106	EPHA4	2	222282747	222438922	-61.8857	30.9012	-2.0027	0.0452097	1.34477	0.844627
ENSG00000137880	GCHFR	15	41056218	41059906	-0.340956	0.170258	-2.00258	0.0452221	1.34465	0.844627
ENSG00000139055	ERP27	12	15066969	15092016	855.816	427.734	2.00081	0.0454127	1.34282	0.844627
ENSG00000197782	ZNF780A	19	40575059	40596845	-0.516076	0.258205	-1.9987	0.0456406	1.34065	0.844627
ENSG00000110031	LPXN	11	58294344	58345693	-1.14898	0.574879	-1.99864	0.0456473	1.34058	0.844627
ENSG00000117308	GALE	1	24122089	24127271	222.881	111.55	1.99805	0.0457115	1.33997	0.844627
ENSG00000176973	FAM89B	11	65339820	65341669	-2.83984	1.42142	-1.99789	0.0457283	1.33982	0.844627
ENSG00000167978	SRRM2	16	2802330	2822539	0.045285	0.022667	1.99784	0.0457342	1.33976	0.844627
ENSG00000109016	DHRS7B	17	21026677	21096578	-0.286276	0.14338	-1.99662	0.0458661	1.33851	0.844627
ENSG00000114638	UPK1B	3	118892364	118924000	7106.97	3562.33	1.99504	0.0460389	1.33688	0.844627
ENSG00000011143	MKS1	17	56282803	56296966	50.0024	25.0641	1.99498	0.0460451	1.33682	0.844627
ENSG00000104969	SGTA	19	2754712	2783369	-119.782	60.1204	-1.99237	0.0463309	1.33413	0.844627
ENSG00000166226	CCT2	12	69979114	69995350	0.671632	0.337281	1.99131	0.0464463	1.33305	0.844627
ENSG00000102781	KATNAL1	13	30776767	30881621	7.34782	3.69003	1.99126	0.0464519	1.333	0.844627
ENSG00000151327	FAM177A1	14	35514113	35582336	-0.39749	0.199684	-1.9906	0.0465248	1.33232	0.844627
ENSG00000167967	E4F1	16	2273567	2285743	2.59626	1.30439	1.9904	0.0465468	1.33211	0.844627
ENSG00000215845	TSTD1	1	161007421	161008780	0.116354	0.0584746	1.98983	0.0466099	1.33152	0.844627
ENSG00000103351	CLUAP1	16	3550924	3589048	-1.01037	0.507849	-1.9895	0.0466461	1.33118	0.844627
ENSG00000108270	AATF	17	35306175	35414171	12.2059	6.13748	1.98875	0.0467291	1.33041	0.844627
ENSG00000166845	C18orf54	18	51884287	51911588	12.3625	6.22039	1.98742	0.0468763	1.32905	0.844627
ENSG00000112343	TRIM38	6	25963030	25987384	-0.105241	0.052979	-1.98646	0.0469824	1.32806	0.844627
ENSG00000220205	VAMP2	17	8062467	8066864	0.0439944	0.0221498	1.98622	0.0470088	1.32782	0.844627
ENSG00000172500	FIBP	11	65651212	65656010	0.115331	0.0581057	1.98485	0.0471615	1.32641	0.844627
ENSG00000167202	TBC1D2B	15	78276378	78370066	2.17265	1.09475	1.98462	0.0471871	1.32618	0.844627
ENSG00000132424	PNISR	6	99845927	99873207	-3.67088	1.84967	-1.98461	0.0471878	1.32617	0.844627
ENSG00000213213	CCDC183	9	139690802	139702193	-14.0873	7.10171	-1.98365	0.0472954	1.32518	0.844627
ENSG00000164040	PGRMC2	4	129190397	129209984	43.1763	21.7718	1.98313	0.0473524	1.32466	0.844627
ENSG00000143537	ADAM15	1	155023042	155035252	0.102318	0.0516146	1.98235	0.0474405	1.32385	0.844627
ENSG00000170222	ADPRM	17	10600911	10614550	-0.811297	0.409263	-1.98233	0.0474419	1.32384	0.844627
ENSG00000165025	SYK	9	93564069	93660831	0.156971	0.0792024	1.9819	0.0474901	1.3234	0.844627
ENSG00000039319	ZFYVE16	5	79703832	79775169	0.463471	0.233932	1.98122	0.0475666	1.3227	0.844627
ENSG00000172538	FAM170B	10	50339199	50342053	1.0517	0.531031	1.98048	0.0476497	1.32194	0.844627
ENSG00000160752	FDPS	1	155278539	155290457	4.04689	2.04391	1.97998	0.0477061	1.32143	0.844627
ENSG00000181722	ZBTB20	3	114056941	114866118	853.132	430.917	1.97981	0.0477251	1.32125	0.844627
ENSG00000128165	ADM2	22	50919985	50924869	-8.46149	4.27463	-1.97947	0.0477635	1.3209	0.844627
ENSG00000188004	C1orf204	1	159804264	159825137	3.3479	1.69197	1.97869	0.0478505	1.32011	0.844627
ENSG00000175265	GOLGA8A	15	34671269	34880704	1.57723	0.79711	1.97869	0.047851	1.32011	0.844627
ENSG00000222046	DCDC2B	1	32674695	32681797	9.60843	4.86044	1.97686	0.0480571	1.31824	0.844627
ENSG00000175895	PLEKHF2	8	96146032	96168912	-0.55602	0.281388	-1.97599	0.0481558	1.31735	0.844627
ENSG00000144381	HSPD1	2	198351305	198381461	-0.0750527	0.0380003	-1.97506	0.0482617	1.3164	0.844627
ENSG00000136810	TXN	9	113006091	113018920	-0.0336538	0.0170409	-1.97489	0.048281	1.31622	0.844627
ENSG00000113569	NUP155	5	37288239	37371283	-0.881262	0.446301	-1.97459	0.0483146	1.31592	0.844627
ENSG00000112742	TTK	6	80713604	80752244	-4.55665	2.30767	-1.97456	0.0483176	1.31589	0.844627
ENSG00000256053	APOPT1	14	104029299	104073860	-2.22111	1.12549	-1.97347	0.0484424	1.31477	0.844627
ENSG00000157933	SKI	1	2160134	2241558	-38.5223	19.5261	-1.97287	0.0485108	1.31416	0.844627
ENSG00000177595	PIDD	11	799179	809753	0.13164	0.0667263	1.97283	0.0485146	1.31413	0.844627
ENSG00000136758	YME1L1	10	27399383	27444195	2.22201	1.12691	1.97177	0.0486362	1.31304	0.844627
ENSG00000197457	STMN3	20	62271061	62284780	0.122236	0.0619934	1.97176	0.0486375	1.31303	0.844627
ENSG00000258083	OR9A4	7	141618617	141619709	0.487213	0.2471	1.97172	0.0486411	1.313	0.844627
ENSG00000170471	RALGAPB	20	37101459	37207504	4.32984	2.19813	1.96978	0.0488638	1.31101	0.844627
ENSG00000205084	TMEM231	16	75572015	75590184	27.6371	14.0339	1.96931	0.0489177	1.31053	0.844627
ENSG00000108848	LUC7L3	17	48796905	48833574	0.820826	0.416937	1.96871	0.048987	1.30992	0.844627
ENSG00000144649	FAM198A	3	43020759	43101703	55.6971	28.2916	1.96868	0.04899	1.30989	0.844627
ENSG00000205846	CLEC6A	12	8608522	8630926	1.52525	0.774904	1.9683	0.0490332	1.30951	0.844627
ENSG00000132485	ZRANB2	1	71528974	71546980	-0.965025	0.49067	-1.96675	0.0492121	1.30793	0.844627
ENSG00000154099	DNAAF1	16	84178865	84212373	-0.718547	0.365358	-1.96669	0.0492186	1.30787	0.844627
ENSG00000077152	UBE2T	1	202300785	202311108	0.889228	0.452153	1.96665	0.0492234	1.30783	0.844627
ENSG00000115145	STAM2	2	152973315	153032506	-1.48081	0.753314	-1.96573	0.0493297	1.30689	0.844627
ENSG00000205238	SPDYE2	7	102191679	102202755	78.4776	39.9506	1.96436	0.0494881	1.3055	0.844627
ENSG00000153291	SLC25A27	6	46620678	46645930	-6.39441	3.25546	-1.96421	0.049506	1.30534	0.844627
ENSG00000091844	RGS17	6	153325594	153452384	26.73	13.6126	1.96362	0.0495745	1.30474	0.844627
ENSG00000198216	CACNA1E	1	181382238	181777219	-0.869596	0.442906	-1.96339	0.0496013	1.30451	0.844627
ENSG00000186300	ZNF555	19	2841433	2860482	-6.71137	3.41978	-1.96251	0.0497028	1.30362	0.844627
ENSG00000115446	UNC50	2	99225042	99234978	-0.825615	0.42071	-1.96244	0.0497119	1.30354	0.844627
ENSG00000170615	SLC26A5	7	102993177	103086624	-33.7494	17.1998	-1.9622	0.0497386	1.30331	0.844627
ENSG00000115523	GNLY	2	85912298	85925977	-0.0012429	0.00063344	-1.96219	0.0497403	1.30329	0.844627
ENSG00000130948	HSD17B3	9	98997588	99064434	196.621	100.246	1.96139	0.0498334	1.30248	0.844627
ENSG00000125611	CHCHD5	2	113341817	113346852	-1.35802	0.69249	-1.96107	0.0498704	1.30216	0.844627
ENSG00000171928	TVP23B	17	18684308	18710027	0.606296	0.309267	1.96043	0.0499457	1.3015	0.844627
ENSG00000126458	RRAS	19	50138549	50143458	-1.56105	0.796342	-1.96027	0.0499638	1.30134	0.844627
ENSG00000143321	HDGF	1	156711899	156736717	-0.981488	0.500851	-1.95964	0.0500375	1.3007	0.844627
ENSG00000162736	NCSTN	1	160313062	160328742	0.0318027	0.0162294	1.95958	0.0500455	1.30064	0.844627
ENSG00000145388	METTL14	4	119606523	119636588	-8.0041	4.08515	-1.95932	0.0500757	1.30037	0.844627
ENSG00000160716	CHRNB2	1	154540257	154552502	-13.8359	7.06697	-1.95782	0.0502507	1.29886	0.844627
ENSG00000138795	LEF1	4	108968701	109090112	0.694109	0.354531	1.95782	0.050251	1.29886	0.844627
ENSG00000244038	DDOST	1	20978270	20988000	0.551125	0.281513	1.95772	0.0502624	1.29876	0.844627
ENSG00000108448	TRIM16L	17	18601311	18639431	-12.4044	6.33627	-1.95768	0.0502675	1.29871	0.844627
ENSG00000125384	PTGER2	14	52781023	52795324	0.535082	0.273383	1.95726	0.0503171	1.29828	0.844627
ENSG00000198105	ZNF248	10	38091751	38147034	-13.7525	7.03383	-1.95519	0.0505601	1.29619	0.844627
ENSG00000157617	C2CD2	21	43305221	43373999	-158.868	81.2628	-1.95499	0.0505845	1.29598	0.844627
ENSG00000113013	HSPA9	5	137890571	137911133	-1.48154	0.757923	-1.95473	0.0506147	1.29572	0.844627
ENSG00000095596	CYP26A1	10	94833232	94837647	-183.561	93.9932	-1.95292	0.0508293	1.29389	0.844627
ENSG00000167323	STIM1	11	3875757	4114439	-0.909842	0.465907	-1.95284	0.0508386	1.29381	0.844627
ENSG00000004478	FKBP4	12	2904119	2914576	0.0187437	0.00960784	1.95088	0.0510714	1.29182	0.844627
ENSG00000087448	KLHL42	12	27932953	27955973	9.53294	4.88694	1.9507	0.051093	1.29164	0.844627
ENSG00000155085	AK9	6	109814059	110012420	2.63249	1.35018	1.94972	0.0512089	1.29065	0.844627
ENSG00000166035	LIPC	15	58702768	58861151	-0.628673	0.322464	-1.94959	0.0512249	1.29052	0.844627
ENSG00000157045	NTAN1	16	15131710	15149921	0.110064	0.0564571	1.94952	0.0512333	1.29045	0.844627
ENSG00000174483	BBS1	11	66278077	66301098	-1.98701	1.01934	-1.94932	0.0512569	1.29025	0.844627
ENSG00000130045	NXNL2	9	91150016	91199189	-42.4826	21.7972	-1.94899	0.0512965	1.28991	0.844627
ENSG00000159840	ZYX	7	143078173	143088204	0.00090453	0.00046413	1.94886	0.051312	1.28978	0.844627
ENSG00000125741	OPA3	19	46030685	46105470	2.18742	1.12244	1.94881	0.0513185	1.28973	0.844627
ENSG00000171953	ATPAF2	17	17880723	17942523	0.664757	0.341224	1.94816	0.0513962	1.28907	0.844627
ENSG00000135378	PRRG4	11	32851489	32879669	2.25882	1.15968	1.94781	0.0514382	1.28871	0.844627
ENSG00000065883	CDK13	7	39989636	40136733	-8.00774	4.11137	-1.94771	0.0514499	1.28862	0.844627
ENSG00000198331	HYLS1	11	125753509	125770543	5.81833	2.98792	1.94728	0.0515007	1.28819	0.844627
ENSG00000128872	TMOD2	15	52043758	52108565	-2.23594	1.14979	-1.94465	0.0518171	1.28553	0.848562
ENSG00000020922	MRE11A	11	94152895	94227074	-0.212235	0.109301	-1.94175	0.0521675	1.2826	0.850124
ENSG00000171843	MLLT3	9	20341663	20622542	-9.21848	4.7486	-1.9413	0.0522215	1.28215	0.850124
ENSG00000144642	RBMS3	3	29322473	30051886	7050.81	3632.59	1.94099	0.05226	1.28183	0.850124
ENSG00000169554	ZEB2	2	145141648	145282147	-1.12231	0.578289	-1.94074	0.0522904	1.28158	0.850124
ENSG00000135108	FBXO21	12	117581146	117628336	-5.06112	2.60957	-1.93944	0.0524474	1.28028	0.850124
ENSG00000135766	EGLN1	1	231499497	231560790	0.259212	0.13366	1.93934	0.0524604	1.28017	0.850124
ENSG00000172493	AFF1	4	87856154	88062206	0.526525	0.271754	1.93751	0.0526831	1.27833	0.850124
ENSG00000139517	LNX2	13	28120050	28194541	-2.33474	1.2053	-1.93707	0.0527373	1.27788	0.850124
ENSG00000182379	NXPH4	12	57610578	57620232	-25.1736	12.9985	-1.93665	0.0527878	1.27747	0.850124
ENSG00000115541	HSPE1	2	198364718	198368181	-0.118208	0.061046	-1.93638	0.0528214	1.27719	0.850124
ENSG00000122406	RPL5	1	93297582	93307481	-0.0515524	0.0266294	-1.93592	0.0528771	1.27673	0.850124
ENSG00000188783	PRELP	1	203444956	203460480	-173.942	89.862	-1.93566	0.0529098	1.27646	0.850124
ENSG00000047579	DTNBP1	6	15523032	15663289	-3.19147	1.64888	-1.93554	0.0529244	1.27634	0.850124
ENSG00000005471	ABCB4	7	87031013	87109751	-4.1791	2.16126	-1.93364	0.053157	1.27444	0.850124
ENSG00000212124	TAS2R19	12	11174218	11175219	-19.9723	10.336	-1.93232	0.0533205	1.27311	0.850124
ENSG00000225119	LINC00999	10	38717074	38736820	0.390772	0.20228	1.93184	0.0533793	1.27263	0.850124
ENSG00000141570	CBX8	17	77765931	77775482	-22.1472	11.4656	-1.93163	0.053405	1.27242	0.850124
ENSG00000224420	ADM5	19	50191921	50193832	-14.4348	7.47382	-1.93139	0.0534352	1.27217	0.850124
ENSG00000135736	CCDC102A	16	57546090	57570511	1.28238	0.663984	1.93134	0.053441	1.27213	0.850124
ENSG00000138382	METTL5	2	170666591	170681441	-5.54175	2.8711	-1.93019	0.0535838	1.27097	0.850124
ENSG00000117335	CD46	1	207925402	207968858	0.159277	0.0825923	1.92848	0.0537955	1.26925	0.850124
ENSG00000133028	SCO1	17	10583654	10601692	-0.409121	0.212158	-1.92837	0.0538086	1.26915	0.850124
ENSG00000185507	IRF7	11	612553	615999	0.0076219	0.00395267	1.92829	0.0538187	1.26907	0.850124
ENSG00000111725	PRKAB1	12	120105558	120119435	0.131538	0.0682645	1.92689	0.053993	1.26766	0.850124
ENSG00000196981	WDR5B	3	122130715	122134882	-1.54842	0.803717	-1.92657	0.0540332	1.26734	0.850124
ENSG00000110422	HIPK3	11	33278218	33378569	0.623555	0.323787	1.92582	0.0541271	1.26659	0.850124
ENSG00000170627	GTSF1	12	54849734	54867386	635.574	330.034	1.92578	0.0541317	1.26655	0.850124
ENSG00000140090	SLC24A4	14	92788925	92962596	-0.740637	0.384611	-1.92568	0.0541444	1.26645	0.850124
ENSG00000135049	AGTPBP1	9	88161455	88356944	-0.0568623	0.0295331	-1.92537	0.054183	1.26614	0.850124
ENSG00000106399	RPA3	7	7676149	7758238	-0.935748	0.486063	-1.92516	0.0542094	1.26593	0.850124
ENSG00000168785	TSPAN5	4	99391518	99579780	-0.362848	0.188613	-1.92377	0.0543834	1.26453	0.851648
ENSG00000173281	PPP1R3B	8	8993765	9009084	-0.188719	0.0981422	-1.92291	0.0544916	1.26367	0.852142
ENSG00000162494	LRRC38	1	13801445	13840543	-36.6216	19.0643	-1.92096	0.0547371	1.26172	0.852346
ENSG00000163257	DCAF16	4	17802278	17812381	-0.812925	0.423272	-1.92058	0.0547853	1.26134	0.852346
ENSG00000162461	SLC25A34	1	16062900	16067891	1.14814	0.597926	1.9202	0.0548327	1.26096	0.852346
ENSG00000197134	ZNF257	19	22235254	22274282	3.87259	2.01748	1.91952	0.0549182	1.26028	0.852346
ENSG00000119684	MLH3	14	75480467	75518235	-39.6603	20.6617	-1.91951	0.0549201	1.26027	0.852346
ENSG00000177731	FLII	17	18148150	18162230	-0.116463	0.0606978	-1.91873	0.055018	1.2595	0.852346
ENSG00000074416	MGLL	3	127407909	127542051	6.94878	3.6219	1.91854	0.055042	1.25931	0.852346
ENSG00000229474	PATL2	15	44957930	45003514	-0.211861	0.110525	-1.91686	0.0552556	1.25762	0.854461
ENSG00000143622	RIT1	1	155867599	155881195	0.206577	0.107854	1.91534	0.055449	1.25611	0.854801
ENSG00000186908	ZDHHC17	12	77157368	77247476	-2.24648	1.17324	-1.91477	0.0555223	1.25553	0.854801
ENSG00000177225	PDDC1	11	767220	777488	11.9611	6.24983	1.91383	0.0556421	1.2546	0.854801
ENSG00000198734	F5	1	169483404	169555826	0.0440431	0.0230272	1.91265	0.0557924	1.25342	0.854801
ENSG00000230989	HSBP1	16	83841448	83853342	-2.38955	1.24997	-1.91168	0.0559168	1.25246	0.854801
ENSG00000174791	RIN1	11	66097713	66104311	0.542332	0.283846	1.91065	0.0560492	1.25143	0.854801
ENSG00000138442	WDR12	2	203739505	203879521	48.7937	25.5387	1.91058	0.0560583	1.25136	0.854801
ENSG00000160469	BRSK1	19	55793440	55823901	15.2675	7.99574	1.90945	0.0562036	1.25024	0.854801
ENSG00000250799	PRODH2	19	36290890	36304201	-1.73888	0.910766	-1.90925	0.0562299	1.25003	0.854801
ENSG00000116062	MSH6	2	47922669	48037240	1.93298	1.01251	1.9091	0.0562492	1.24988	0.854801
ENSG00000131446	MGAT1	5	180217541	180242652	0.122898	0.0644137	1.90795	0.0563979	1.24874	0.854801
ENSG00000139180	NDUFA9	12	4758261	4798454	1.35837	0.712107	1.90754	0.0564502	1.24833	0.854801
ENSG00000132716	DCAF8	1	160185505	160254920	1.16686	0.611726	1.90748	0.0564579	1.24828	0.854801
ENSG00000258465	DCAF8	1	160187254	160254920	1.16686	0.611726	1.90748	0.0564579	1.24828	0.854801
ENSG00000167515	TRAPPC2L	16	88922628	88929094	-2.63806	1.38303	-1.90745	0.056463	1.24824	0.854801
ENSG00000139323	POC1B	12	89813495	89919801	-0.88573	0.464785	-1.90568	0.0566919	1.24648	0.854801
ENSG00000178537	SLC25A20	3	48894369	48936426	0.494879	0.259757	1.90516	0.0567592	1.24596	0.854801
ENSG00000213057	C1orf220	1	178511887	178518024	-3.73457	1.96057	-1.90484	0.0568014	1.24564	0.854801
ENSG00000062485	CS	12	56665483	56694176	0.535391	0.28107	1.90483	0.0568023	1.24563	0.854801
ENSG00000105501	SIGLEC5	19	52114781	52150151	0.00544334	0.00286036	1.90303	0.0570365	1.24385	0.854801
ENSG00000268500	SIGLEC5	19	52115344	52150142	0.00544334	0.00286036	1.90303	0.0570365	1.24385	0.854801
ENSG00000165699	TSC1	9	135766735	135820020	1.28271	0.674116	1.90281	0.0570653	1.24363	0.854801
ENSG00000187676	B3GALTL	13	31774073	31906413	-2.89941	1.52423	-1.90221	0.0571437	1.24303	0.854801
ENSG00000005955	GGNBP2	17	34900737	34946278	-0.178143	0.093694	-1.90133	0.0572587	1.24216	0.854801
ENSG00000108599	AKAP10	17	19807615	19881656	0.0999689	0.05258	1.90127	0.0572666	1.2421	0.854801
ENSG00000105221	AKT2	19	40736224	40791443	5.38128	2.83051	1.90117	0.0572793	1.242	0.854801
ENSG00000157343	ARMC12	6	35704809	35716856	1.30304	0.686194	1.89894	0.0575726	1.23978	0.855829
ENSG00000188033	ZNF490	19	12688775	12750912	6.31559	3.32608	1.89881	0.0575899	1.23965	0.855829
ENSG00000232434	C9orf172	9	139738867	139741797	454.793	239.533	1.89866	0.0576087	1.23951	0.855829
ENSG00000076201	PTPN23	3	47422501	47454931	-1.03884	0.54731	-1.89808	0.0576856	1.23893	0.855829
ENSG00000089006	SNX5	20	17922241	17949623	4.39143	2.31406	1.89772	0.0577336	1.23857	0.855829
ENSG00000122786	CALD1	7	134429003	134655479	4734.72	2497.07	1.89611	0.057946	1.23698	0.856847
ENSG00000104972	LILRB1	19	55085346	55148979	0.0446598	0.0235544	1.89603	0.0579566	1.2369	0.856847
ENSG00000115286	NDUFS7	19	1383526	1395583	-0.774086	0.408583	-1.89456	0.0581506	1.23545	0.858572
ENSG00000132386	SERPINF1	17	1665253	1680868	-3.52222	1.86029	-1.89338	0.0583077	1.23427	0.859554
ENSG00000128487	SPECC1	17	19912657	20222339	7.36723	3.89315	1.89236	0.0584434	1.23326	0.859554
ENSG00000141298	SSH2	17	27952956	28257294	0.0720232	0.038061	1.89231	0.0584493	1.23322	0.859554
ENSG00000183864	TOB2	22	41829496	41843027	9.50536	5.02892	1.89014	0.0587396	1.23107	0.860662
ENSG00000108389	MTMR4	17	56566898	56595266	-5.41741	2.86739	-1.88932	0.0588491	1.23026	0.860662
ENSG00000196535	MYO18A	17	27400528	27507430	-0.659624	0.349415	-1.8878	0.0590532	1.22876	0.860662
ENSG00000180011	ZADH2	18	72907063	72921303	-0.244791	0.129718	-1.88711	0.0591458	1.22808	0.860662
ENSG00000125753	VASP	19	46009837	46030241	0.0101086	0.00536035	1.88581	0.0593205	1.2268	0.860662
ENSG00000149403	GRIK4	11	120382468	120859613	-7.11435	3.77334	-1.88542	0.0593728	1.22641	0.860662
ENSG00000184584	TMEM173	5	138855119	138862520	-0.0617447	0.0327806	-1.88357	0.0596225	1.22459	0.860662
ENSG00000166086	JAM3	11	133938820	134021896	-184.115	97.817	-1.88224	0.0598031	1.22328	0.860662
ENSG00000197933	ZNF823	19	11832080	11849824	52.8587	28.0835	1.88219	0.0598097	1.22323	0.860662
ENSG00000185989	RASA3	13	114747194	114898086	0.0909077	0.0483148	1.88157	0.0598942	1.22261	0.860662
ENSG00000197536	C5orf56	5	131746328	131811736	0.913749	0.48574	1.88115	0.0599517	1.2222	0.860662
ENSG00000241878	PISD	22	32014477	32058418	0.0172744	0.009191	1.87949	0.0601771	1.22057	0.860662
ENSG00000166831	RBPMS2	15	65032091	65067786	-2.49419	1.32722	-1.87925	0.0602104	1.22033	0.860662
ENSG00000124406	ATP8A1	4	42410390	42659122	4.51191	2.40209	1.87832	0.0603371	1.21942	0.860662
ENSG00000171044	XKR6	8	10753555	11058875	-5.66779	3.01762	-1.87823	0.0603491	1.21933	0.860662
ENSG00000101442	ACTR5	20	37377085	37400834	0.19073	0.10158	1.87763	0.0604317	1.21873	0.860662
ENSG00000148700	ADD3	10	111756126	111895323	-0.29391	0.156602	-1.87679	0.0605464	1.21791	0.860662
ENSG00000174165	ZDHHC24	11	66288108	66313709	1.98508	1.05811	1.87606	0.0606467	1.21719	0.860662
ENSG00000104341	LAPTM4B	8	98787285	98865241	-12.9435	6.89936	-1.87604	0.0606491	1.21718	0.860662
ENSG00000166394	CYB5R2	11	7686331	7698453	-1.3554	0.723043	-1.87458	0.0608509	1.21573	0.860662
ENSG00000125826	RBCK1	20	388142	411610	0.0555006	0.0296407	1.87245	0.0611449	1.21364	0.860662
ENSG00000133706	LARS	5	145492601	145562223	-0.306457	0.163713	-1.87192	0.061218	1.21312	0.860662
ENSG00000136807	CDK9	9	130547958	130553066	3.36135	1.79598	1.8716	0.0612624	1.21281	0.860662
ENSG00000206538	VGLL3	3	86987119	87040269	-73.9897	39.5411	-1.87121	0.061316	1.21243	0.860662
ENSG00000156509	FBXO43	8	101145588	101158028	-5.76876	3.08305	-1.87112	0.0613283	1.21234	0.860662
ENSG00000205336	GPR56	16	57644564	57698944	0.768814	0.411052	1.87036	0.0614341	1.21159	0.860662
ENSG00000141867	BRD4	19	15347647	15443356	5.1898	2.77514	1.8701	0.0614694	1.21134	0.860662
ENSG00000125657	TNFSF9	19	6531010	6535931	2.43445	1.30207	1.86967	0.0615299	1.21091	0.860662
ENSG00000002016	RAD52	12	1021243	1099219	0.868615	0.464798	1.8688	0.0616505	1.21006	0.860662
ENSG00000159322	ADPGK	15	73043710	73078187	0.344833	0.184549	1.86852	0.0616902	1.20978	0.860662
ENSG00000197050	ZNF420	19	37498759	37621216	-19.2855	10.3234	-1.86813	0.061744	1.20941	0.860662
ENSG00000171763	SPATA5L1	15	45694529	45713617	0.176404	0.094457	1.86756	0.0618232	1.20885	0.860662
ENSG00000173928	SWSAP1	19	11485361	11487627	5.91004	3.16801	1.86553	0.0621065	1.20686	0.860662
ENSG00000146776	ATXN7L1	7	105245514	105517050	-8.42818	4.51819	-1.86539	0.0621271	1.20672	0.860662
ENSG00000072310	SREBF1	17	17713713	17740325	-0.107739	0.0577674	-1.86505	0.0621747	1.20639	0.860662
ENSG00000111364	DDX55	12	124086624	124105488	0.43598	0.233766	1.86503	0.062177	1.20637	0.860662
ENSG00000100147	CCDC134	22	42196683	42222303	0.284235	0.152411	1.86493	0.0621914	1.20627	0.860662
ENSG00000198964	SGMS1	10	52065360	52384923	-5.65739	3.03361	-1.8649	0.0621951	1.20624	0.860662
ENSG00000173588	CCDC41	12	94700225	94853764	-1236.53	663.19	-1.86451	0.06225	1.20586	0.860662
ENSG00000120159	CAAP1	9	26840683	26892802	9.979	5.35222	1.86446	0.0622569	1.20581	0.860662
ENSG00000033800	PIAS1	15	68346517	68483096	-0.139828	0.0750356	-1.86348	0.0623943	1.20486	0.860662
ENSG00000197860	SGTB	5	64961755	65018862	0.22564	0.121092	1.86338	0.0624091	1.20475	0.860662
ENSG00000218739	CEBPZ-AS1	2	37423631	37443336	0.108165	0.0580552	1.86313	0.0624435	1.20451	0.860662
ENSG00000135535	CD164	6	109687717	109703762	-0.0384307	0.0206356	-1.86235	0.0625539	1.20375	0.860662
ENSG00000213047	DENND1B	1	197473878	197744826	4.13207	2.21904	1.86209	0.0625898	1.2035	0.860662
ENSG00000166166	TRMT61A	14	103995521	104003410	-1.24653	0.669935	-1.86067	0.0627907	1.2021	0.860662
ENSG00000109113	RAB34	17	27041299	27045447	0.605119	0.325229	1.86059	0.0628021	1.20203	0.860662
ENSG00000105514	RAB3D	19	11432722	11456946	0.0419151	0.0225294	1.86046	0.0628209	1.2019	0.860662
ENSG00000173212	MAB21L3	1	116654376	116677861	-2.2976	1.2357	-1.85934	0.0629786	1.20081	0.860662
ENSG00000110446	SLC15A3	11	60704556	60720002	0.0303641	0.0163352	1.85881	0.0630546	1.20028	0.860662
ENSG00000111653	ING4	12	6759446	6772314	746.53	401.917	1.85743	0.0632505	1.19894	0.860662
ENSG00000196747	HIST1H2AI	6	27775899	27776429	-1.9523	1.05162	-1.85647	0.063387	1.198	0.860662
ENSG00000160318	CLDND2	19	51870352	51872257	-0.813386	0.438242	-1.85602	0.0634504	1.19757	0.860662
ENSG00000135763	URB2	1	229761981	229795946	8.26738	4.45503	1.85574	0.0634903	1.19729	0.860662
ENSG00000204323	SMIM5	17	73629514	73637484	1.28476	0.692501	1.85525	0.0635607	1.19681	0.860662
ENSG00000198056	PRIM1	12	57125380	57146157	-1.55658	0.83904	-1.85519	0.0635693	1.19675	0.860662
ENSG00000136156	ITM2B	13	48807294	48837063	-0.0080344	0.00433482	-1.85346	0.0638171	1.19506	0.860662
ENSG00000173559	NABP1	2	192542794	192561385	-0.0720984	0.0389014	-1.85336	0.0638303	1.19497	0.860662
ENSG00000126698	DNAJC8	1	28525967	28559536	-0.426499	0.230148	-1.85315	0.0638608	1.19477	0.860662
ENSG00000205268	PDE7A	8	66629745	66754557	10.2049	5.51067	1.85184	0.0640489	1.19349	0.860662
ENSG00000160325	CACFD1	9	136325089	136335970	-3.72644	2.01303	-1.85116	0.064147	1.19282	0.860662
ENSG00000064201	TSPAN32	11	2323227	2339430	-0.215207	0.116387	-1.84907	0.0644477	1.19079	0.860662
ENSG00000240771	ARHGEF25	12	58003963	58013162	5.91781	3.20067	1.84893	0.0644679	1.19066	0.860662
ENSG00000213593	TMX2	11	57480072	57508445	0.90428	0.489227	1.84838	0.0645468	1.19013	0.860662
ENSG00000131148	EMC8	16	85805364	85833214	-1.81566	0.982564	-1.84788	0.0646193	1.18964	0.860662
ENSG00000160207	HSF2BP	21	44949072	45079374	21.4049	11.5839	1.84781	0.0646297	1.18957	0.860662
ENSG00000182180	MRPS16	10	75006510	75012451	-4.75725	2.57761	-1.84561	0.0649493	1.18743	0.860662
ENSG00000213551	DNAJC9	10	74943120	75008620	216.959	117.556	1.84558	0.0649528	1.1874	0.860662
ENSG00000164329	PAPD4	5	78907943	78982471	-1.99553	1.08138	-1.84536	0.0649857	1.18718	0.860662
ENSG00000124613	ZNF391	6	27342394	27371683	-2.28688	1.23944	-1.8451	0.0650233	1.18693	0.860662
ENSG00000140830	TXNL4B	16	72078188	72128330	0.101138	0.0548164	1.84503	0.0650327	1.18687	0.860662
ENSG00000158457	TSPAN33	7	128784712	128808671	-0.0865	0.0469205	-1.84354	0.0652495	1.18542	0.860662
ENSG00000148660	CAMK2G	10	75572259	75634343	-1.29418	0.702176	-1.8431	0.065314	1.18499	0.860662
ENSG00000140955	ADAD2	16	84224744	84230774	-4.0987	2.22483	-1.84225	0.065438	1.18417	0.860662
ENSG00000087074	PPP1R15A	19	49375649	49379314	-0.103679	0.0562812	-1.84215	0.0654528	1.18407	0.860662
ENSG00000258289	CHURC1	14	65381079	65411309	0.0217516	0.011808	1.8421	0.06546	1.18402	0.860662
ENSG00000126261	UBA2	19	34919257	34960853	0.650819	0.353305	1.84209	0.0654625	1.18401	0.860662
ENSG00000120129	DUSP1	5	172195093	172198198	0.02982	0.0161926	1.84158	0.0655369	1.18351	0.860662
ENSG00000154917	RAB6B	3	133543083	133614680	-6.88458	3.739	-1.84129	0.0655788	1.18324	0.860662
ENSG00000122674	CCZ1	7	5938356	5965605	0.117409	0.0638033	1.84017	0.065743	1.18215	0.860662
ENSG00000077585	GPR137B	1	236305832	236385165	0.267884	0.145633	1.83944	0.0658508	1.18144	0.860662
ENSG00000198589	LRBA	4	151185594	151936879	-6.56202	3.56773	-1.83927	0.0658752	1.18128	0.860662
ENSG00000138686	BBS7	4	122745595	122791652	5.28392	2.87285	1.83926	0.0658773	1.18126	0.860662
ENSG00000099308	MAST3	19	18208603	18262502	-0.0704359	0.0383018	-1.83897	0.0659197	1.18098	0.860662
ENSG00000184270	HIST2H2AB	1	149859019	149859466	-163.272	88.7903	-1.83884	0.065938	1.18086	0.860662
ENSG00000153283	CD96	3	111011566	111384597	0.129468	0.0704124	1.83871	0.0659583	1.18073	0.860662
ENSG00000100519	PSMC6	14	53173890	53195305	3.02919	1.64934	1.83661	0.0662681	1.1787	0.860662
ENSG00000147955	SIGMAR1	9	34634719	34637806	0.44395	0.241735	1.83651	0.0662819	1.1786	0.860662
ENSG00000101493	ZNF516	18	74069644	74207146	0.372518	0.20288	1.83615	0.0663352	1.17826	0.860662
ENSG00000104894	CD37	19	49838428	49846592	-0.0069816	0.00380238	-1.83611	0.0663408	1.17822	0.860662
ENSG00000108582	CPD	17	28705923	28797007	0.0864562	0.0470881	1.83605	0.0663501	1.17816	0.860662
ENSG00000135090	TAOK3	12	118587606	118810750	-3.69716	2.01381	-1.8359	0.0663727	1.17801	0.860662
ENSG00000130413	STK33	11	8413418	8615836	-14.0414	7.65077	-1.8353	0.0664613	1.17743	0.860662
ENSG00000090581	GNPTG	16	1401924	1413352	0.460132	0.250769	1.83488	0.0665229	1.17703	0.860662
ENSG00000123600	METTL8	2	172173919	172291312	-1.85552	1.01165	-1.83414	0.0666326	1.17631	0.860662
ENSG00000231672	DIRC3	2	218148742	218621316	-20.8258	11.3569	-1.83375	0.0666915	1.17593	0.860662
ENSG00000083937	CHMP2B	3	87276421	87304698	0.228783	0.124796	1.83326	0.0667635	1.17546	0.860662
ENSG00000110848	CD69	12	9905082	9913497	0.39958	0.218002	1.83292	0.0668148	1.17513	0.860662
ENSG00000169413	RNASE6	14	21249210	21250626	0.00507882	0.00277119	1.83272	0.0668442	1.17494	0.860662
ENSG00000101307	SIRPB1	20	1544167	1600707	-0.0039468	0.00215391	-1.83241	0.0668899	1.17464	0.860662
ENSG00000171497	PPID	4	159630286	159644548	1.01758	0.555438	1.83203	0.0669472	1.17427	0.860662
ENSG00000129810	SGOL1	3	20202085	20227784	-2.62041	1.43074	-1.8315	0.0670258	1.17376	0.860662
ENSG00000103496	STX4	16	31044210	31054296	1.32885	0.725882	1.83067	0.0671492	1.17296	0.860662
ENSG00000158161	EYA3	1	28296855	28415207	1.50495	0.822136	1.83054	0.0671692	1.17283	0.860662
ENSG00000184254	ALDH1A3	15	101417919	101456831	-22.5825	12.3398	-1.83006	0.0672412	1.17236	0.860662
ENSG00000198265	HELZ	17	65066554	65242105	-10.109	5.52596	-1.82936	0.0673459	1.17169	0.860662
ENSG00000178163	ZNF518B	4	10441498	10459034	-5.16077	2.8214	-1.82915	0.0673766	1.17149	0.860662
ENSG00000163029	SMC6	2	17845079	17981509	-2.30821	1.26207	-1.8289	0.0674143	1.17125	0.860662
ENSG00000124198	ARFGEF2	20	47538427	47653230	3.95674	2.16364	1.82874	0.0674385	1.17109	0.860662
ENSG00000168028	RPSA	3	39448180	39454033	-0.0048832	0.00267073	-1.82841	0.0674875	1.17078	0.860662
ENSG00000101439	CST3	20	23608534	23619110	-0.0857208	0.0468949	-1.82793	0.0675596	1.17031	0.860662
ENSG00000198099	ADH4	4	100044808	100078949	-2.63718	1.44279	-1.82783	0.067575	1.17021	0.860662
ENSG00000176024	ZNF613	19	52430400	52452012	2976.27	1628.54	1.82757	0.0676144	1.16996	0.860662
ENSG00000187609	EXD3	9	140201348	140317714	-6.59482	3.60874	-1.82746	0.0676313	1.16985	0.860662
ENSG00000253710	ALG11	13	52586534	52603800	-4.21909	2.30903	-1.82721	0.0676676	1.16962	0.860662
ENSG00000223496	EXOSC6	16	70284134	70285833	-0.173918	0.0951833	-1.82719	0.067671	1.1696	0.860662
ENSG00000177628	GBA	1	155204243	155214490	-0.0271913	0.0148956	-1.82545	0.0679326	1.16792	0.860662
ENSG00000112796	ENPP5	6	46126924	46138708	-22.5453	12.3513	-1.82534	0.0679499	1.16781	0.860662
ENSG00000111203	ITFG2	12	2921788	2968957	13.2012	7.23323	1.82507	0.0679902	1.16755	0.860662
ENSG00000172661	FAM21C	10	46222648	46288409	-0.168387	0.0923244	-1.82386	0.0681729	1.16639	0.860662
ENSG00000172315	TP53RK	20	45313004	45318418	16.5118	9.05382	1.82374	0.0681909	1.16627	0.860662
ENSG00000184635	ZNF93	19	20011722	20046384	2.53014	1.38746	1.82358	0.068216	1.16611	0.860662
ENSG00000141664	ZCCHC2	18	60190240	60254942	-0.541039	0.296693	-1.82356	0.0682182	1.1661	0.860662
ENSG00000037042	TUBG2	17	40811323	40819024	1.06102	0.581858	1.8235	0.0682282	1.16604	0.860662
ENSG00000156427	FGF18	5	170846660	170884627	141.683	77.7059	1.82333	0.0682542	1.16587	0.860662
ENSG00000129566	TEP1	14	20833826	20881588	-0.277888	0.152512	-1.82207	0.0684438	1.16467	0.860662
ENSG00000197969	VPS13A	9	79792269	80036457	12.0328	6.60679	1.82127	0.0685651	1.1639	0.860662
ENSG00000263155	MYZAP	15	57884139	57977562	-2.09709	1.1519	-1.82055	0.0686748	1.1632	0.860662
ENSG00000142082	SIRT3	11	215458	236931	-0.647711	0.355956	-1.81964	0.0688145	1.16232	0.860662
ENSG00000174501	ANKRD36C	2	96514587	96657541	9.4759	5.20767	1.8196	0.0688192	1.16229	0.860662
ENSG00000137878	GCOM1	15	57884106	58006943	-1.69423	0.931157	-1.81949	0.0688367	1.16218	0.860662
ENSG00000185722	ANKFY1	17	4067201	4167274	54.355	29.8918	1.81839	0.0690046	1.16112	0.860662
ENSG00000160767	FAM189B	1	155216996	155225274	0.630952	0.347259	1.81695	0.069225	1.15974	0.860662
ENSG00000063169	GLTSCR1	19	48111453	48206533	-13.1868	7.25867	-1.81669	0.0692639	1.15949	0.860662
ENSG00000118690	ARMC2	6	109169619	109295186	1.10155	0.60638	1.8166	0.0692776	1.15941	0.860662
ENSG00000157601	MX1	21	42792231	42831141	-0.0301759	0.0166114	-1.81657	0.0692823	1.15938	0.860662
ENSG00000079150	FKBP7	2	179328391	179343327	23.545	12.9653	1.816	0.0693709	1.15882	0.860662
ENSG00000179981	TSHZ1	18	72922710	73001905	-24.8825	13.7064	-1.8154	0.069463	1.15825	0.860662
ENSG00000100577	GSTZ1	14	77787227	77797940	-0.373881	0.206006	-1.8149	0.0695389	1.15777	0.860662
ENSG00000175550	DRAP1	11	65686728	65689032	0.45978	0.253368	1.81467	0.0695749	1.15755	0.860662
ENSG00000117298	ECE1	1	21543740	21671997	0.337722	0.186145	1.8143	0.0696316	1.15719	0.860662
ENSG00000140451	PIF1	15	65107831	65117867	2.84679	1.56941	1.81393	0.0696891	1.15684	0.860662
ENSG00000163322	FAM175A	4	84382092	84444501	3.74638	2.06541	1.81387	0.0696984	1.15678	0.860662
ENSG00000089022	MAPKAPK5	12	112279782	112334343	5.42488	2.99323	1.81239	0.0699263	1.15536	0.860662
ENSG00000088367	EPB41L1	20	34679426	34820721	-25.3217	13.9741	-1.81205	0.0699792	1.15503	0.860662
ENSG00000136152	COG3	13	46039060	46110765	-3.18462	1.7575	-1.81202	0.0699833	1.15501	0.860662
ENSG00000115257	PCSK4	19	1481427	1490751	1.16056	0.640822	1.81106	0.0701323	1.15408	0.860662
ENSG00000172927	MYEOV	11	69061605	69182494	-11.9699	6.6152	-1.80945	0.070381	1.15254	0.860662
ENSG00000171302	CANT1	17	76987799	77005949	-0.108765	0.0601109	-1.80941	0.070388	1.1525	0.860662
ENSG00000134070	IRAK2	3	10206549	10285427	-1.06854	0.590668	-1.80904	0.0704453	1.15215	0.860662
ENSG00000149922	TBX6	16	30097114	30103208	-1.04365	0.577147	-1.8083	0.07056	1.15144	0.860662
ENSG00000166920	C15orf48	15	45722727	45740959	-0.319528	0.176838	-1.80689	0.0707788	1.1501	0.860662
ENSG00000215440	NPEPL1	20	57264187	57294294	-0.0746548	0.0413266	-1.80646	0.0708466	1.14968	0.860662
ENSG00000165119	HNRNPK	9	86582998	86595569	-0.227291	0.125835	-1.80626	0.0708779	1.14949	0.860662
ENSG00000174640	SLCO2A1	3	133651540	133771028	32.9334	18.2344	1.80611	0.0709012	1.14935	0.860662
ENSG00000158477	CD1A	1	158223927	158228059	19.6003	10.8564	1.80541	0.0710108	1.14868	0.860662
ENSG00000134287	ARF3	12	49329506	49351334	-2.88643	1.59878	-1.8054	0.0710123	1.14867	0.860662
ENSG00000142156	COL6A1	21	47401651	47424964	1.20398	0.666991	1.80509	0.0710603	1.14837	0.860662
ENSG00000163138	PACRGL	4	20697905	20754530	5.71443	3.16592	1.80498	0.0710772	1.14827	0.860662
ENSG00000160111	CPAMD8	19	17003758	17137625	4.63138	2.56649	1.80456	0.071144	1.14786	0.860662
ENSG00000175130	MARCKSL1	1	32799433	32801980	1.58258	0.876995	1.80455	0.0711458	1.14785	0.860662
ENSG00000164163	ABCE1	4	146019084	146050331	1.23011	0.681747	1.80434	0.0711776	1.14766	0.860662
ENSG00000007545	CRAMP1L	16	1662326	1727909	3.87117	2.14615	1.80377	0.0712673	1.14711	0.860662
ENSG00000133067	LGR6	1	202163029	202288909	-0.452528	0.250944	-1.8033	0.0713409	1.14666	0.860662
ENSG00000160055	TMEM234	1	32680073	32687972	-1.70484	0.945455	-1.80319	0.0713579	1.14656	0.860662
ENSG00000196584	XRCC2	7	152341864	152373250	4.78738	2.65632	1.80226	0.0715045	1.14567	0.860662
ENSG00000173482	PTPRM	18	7566780	8406859	55.0379	30.5438	1.80193	0.0715557	1.14536	0.860662
ENSG00000259120	SMIM6	17	73642323	73644057	-10.0139	5.55744	-1.80188	0.0715636	1.14531	0.860662
ENSG00000069956	MAPK6	15	52244303	52358462	-39.1174	21.7155	-1.80136	0.0716459	1.14481	0.860662
ENSG00000169981	ZNF35	3	44690219	44702283	44.76	24.8665	1.80001	0.0718592	1.14352	0.860662
ENSG00000185818	NAT8L	4	2061239	2070816	597.912	332.464	1.79843	0.0721096	1.14201	0.860662
ENSG00000196209	SIRPB2	20	1451386	1472233	0.0100578	0.00559279	1.79836	0.0721206	1.14194	0.860662
ENSG00000108064	TFAM	10	60144782	60158981	-1.76577	0.982587	-1.79707	0.0723251	1.14071	0.860662
ENSG00000120662	MTRF1	13	41790505	41837742	-1.56818	0.872895	-1.79653	0.0724097	1.1402	0.860662
ENSG00000196381	ZNF781	19	38158652	38183223	-11.379	6.33403	-1.79649	0.0724163	1.14016	0.860662
ENSG00000182093	WRB	21	40752170	40800454	0.327971	0.182573	1.79639	0.0724329	1.14006	0.860662
ENSG00000177663	IL17RA	22	17565844	17596583	-0.0663159	0.0369181	-1.7963	0.0724471	1.13998	0.860662
ENSG00000153790	C7orf31	7	25174316	25219975	1.09587	0.610487	1.79508	0.0726414	1.13882	0.860662
ENSG00000174799	CEP135	4	56815037	56899529	6.26317	3.49007	1.79457	0.0727226	1.13833	0.860662
ENSG00000138185	ENTPD1	10	97471536	97637023	0.324299	0.180764	1.79404	0.0728061	1.13783	0.860662
ENSG00000145349	CAMK2D	4	114372188	114683083	-2.93918	1.63963	-1.79259	0.0730385	1.13645	0.860662
ENSG00000088035	ALG6	1	63833261	63904233	-0.640909	0.357545	-1.79253	0.0730483	1.13639	0.860662
ENSG00000172270	BSG	19	571297	583493	0.00857215	0.00478227	1.79249	0.0730553	1.13635	0.860662
ENSG00000162551	ALPL	1	21835858	21904905	0.00127769	0.00071287	1.79231	0.073084	1.13618	0.860662
ENSG00000104872	PIH1D1	19	49949555	49956754	0.233683	0.13039	1.79218	0.0731044	1.13606	0.860662
ENSG00000178921	PFAS	17	8150936	8173809	3.83273	2.13949	1.79142	0.0732254	1.13534	0.860662
ENSG00000152133	GPATCH11	2	37311594	37326387	2.06257	1.15168	1.79091	0.0733072	1.13485	0.860662
ENSG00000103249	CLCN7	16	1494935	1525581	0.0563278	0.0314642	1.79022	0.0734185	1.13419	0.860662
ENSG00000267179	ZNF763	19	12035890	12090105	0.795698	0.444529	1.78998	0.0734573	1.13397	0.860662
ENSG00000197054	ZNF763	19	12035890	12091196	0.795698	0.444529	1.78998	0.0734573	1.13397	0.860662
ENSG00000170866	LILRA3	19	54799854	54809952	0.00350685	0.00196023	1.789	0.0736144	1.13304	0.860662
ENSG00000185513	L3MBTL1	20	42136320	42179590	-7.75112	4.33355	-1.78863	0.0736742	1.13268	0.860662
ENSG00000065029	ZNF76	6	35226686	35263762	2.23348	1.24878	1.78853	0.0736907	1.13259	0.860662
ENSG00000048991	R3HDM1	2	136289025	136482840	-11.6614	6.5233	-1.78765	0.0738325	1.13175	0.860662
ENSG00000172409	CLP1	11	57416465	57429340	0.393221	0.22001	1.78729	0.0738913	1.13141	0.860662
ENSG00000250510	GPR162	12	6930711	6939136	15.4412	8.63959	1.78726	0.073895	1.13138	0.860662
ENSG00000154719	MRPL39	21	26957968	26979829	0.269793	0.151004	1.78666	0.0739924	1.13081	0.860662
ENSG00000086189	DIMT1	5	61683081	61699766	1.16559	0.652707	1.78578	0.0741356	1.12997	0.860662
ENSG00000119285	HEATR1	1	236712305	236767804	8.12402	4.5494	1.78574	0.074142	1.12994	0.860662
ENSG00000070540	WIPI1	17	66417089	66453654	0.0728379	0.040795	1.78546	0.0741868	1.12967	0.860662
ENSG00000179886	TIGD5	8	144680074	144682485	-2.68118	1.50217	-1.78487	0.0742826	1.12911	0.860662
ENSG00000134698	AGO4	1	36273773	36323491	0.283644	0.158936	1.78464	0.074319	1.1289	0.860662
ENSG00000140280	LYSMD2	15	52015208	52043782	1.44015	0.807245	1.78403	0.0744189	1.12832	0.860662
ENSG00000142657	PGD	1	10458649	10480201	0.00667337	0.00374077	1.78396	0.0744308	1.12825	0.860662
ENSG00000156599	ZDHHC5	11	57435219	57468659	0.947501	0.531147	1.78388	0.0744435	1.12817	0.860662
ENSG00000135451	TROAP	12	49717019	49725514	-0.965353	0.54139	-1.7831	0.0745698	1.12744	0.860662
ENSG00000188687	SLC4A5	2	74443369	74570541	3.57352	2.00411	1.7831	0.0745705	1.12743	0.860662
ENSG00000141140	MYO19	17	34851477	34899284	1.14247	0.642024	1.77949	0.0751599	1.12401	0.862953
ENSG00000164078	MST1R	3	49924435	49941299	-2.60716	1.46522	-1.77937	0.0751798	1.1239	0.862953
ENSG00000149480	MTA2	11	62360686	62369312	0.0784958	0.0441157	1.77932	0.0751881	1.12385	0.862953
ENSG00000099377	HSD3B7	16	30996519	31000473	0.0585656	0.0329251	1.77875	0.0752802	1.12332	0.862953
ENSG00000112245	PTP4A1	6	64231666	64293492	0.258823	0.145526	1.77854	0.0753155	1.12312	0.862953
ENSG00000163933	RFT1	3	53122499	53164478	-0.334023	0.187848	-1.77815	0.0753785	1.12275	0.862953
ENSG00000232070	TMEM253	14	21567096	21571883	-3.56315	2.00443	-1.77764	0.0754627	1.12227	0.862953
ENSG00000099992	TBC1D10A	22	30687979	30723035	0.731857	0.411848	1.77701	0.0755669	1.12167	0.862953
ENSG00000213523	SRA1	5	139916925	139937895	-0.0553222	0.0311337	-1.77692	0.0755814	1.12158	0.862953
ENSG00000167258	CDK12	17	37617764	37721160	1.55561	0.87604	1.77573	0.0757771	1.12046	0.862953
ENSG00000145246	ATP10D	4	47487305	47595503	-2.89829	1.63308	-1.77474	0.0759402	1.11953	0.862953
ENSG00000153071	DAB2	5	39371780	39462402	0.607804	0.342562	1.77429	0.0760152	1.1191	0.862953
ENSG00000118600	TMEM5	12	64173583	64203338	-5.11566	2.88564	-1.7728	0.0762615	1.11769	0.862953
ENSG00000120664	SPG20OS	13	36920568	36943738	8.79555	4.96168	1.7727	0.0762789	1.1176	0.862953
ENSG00000088836	SLC4A11	20	3208063	3219836	10.7212	6.04801	1.77269	0.07628	1.11759	0.862953
ENSG00000160957	RECQL4	8	145736667	145743229	-0.486045	0.274255	-1.77224	0.0763553	1.11716	0.862953
ENSG00000168876	ANKRD49	11	94226795	94232749	-1.87078	1.05567	-1.77212	0.0763741	1.11705	0.862953
ENSG00000105220	GPI	19	34850385	34893061	-0.101188	0.0571136	-1.77169	0.0764458	1.11665	0.862953
ENSG00000134755	DSC2	18	28645940	28682378	0.0321823	0.0181652	1.77165	0.0764528	1.11661	0.862953
ENSG00000170379	FAM115C	7	143318043	143427502	-0.832521	0.469974	-1.77142	0.0764913	1.11639	0.862953
ENSG00000156170	NDUFAF6	8	95907995	96128683	-8.65876	4.88973	-1.77081	0.0765929	1.11581	0.862953
ENSG00000258839	MC1R	16	89978527	89987385	0.681943	0.385149	1.77059	0.0766281	1.11561	0.862953
ENSG00000168778	TCTN2	12	124155660	124192948	-1.1168	0.630772	-1.77053	0.0766384	1.11555	0.862953
ENSG00000110931	CAMKK2	12	121675497	121736111	1.30059	0.734664	1.77031	0.0766749	1.11535	0.862953
ENSG00000175931	UBE2O	17	74385532	74449288	2.00571	1.13372	1.76914	0.0768704	1.11424	0.862953
ENSG00000250506	CDK3	17	73996987	74002080	0.126388	0.071464	1.76855	0.0769687	1.11369	0.862953
ENSG00000173269	MMRN2	10	88695297	88729238	-3.49583	1.97838	-1.76701	0.0772259	1.11224	0.862953
ENSG00000105088	OLFM2	19	9964394	10047228	6.97655	3.94903	1.76665	0.0772869	1.11189	0.862953
ENSG00000205581	HMGN1	21	40714241	40721573	-1.13811	0.644226	-1.76663	0.0772899	1.11188	0.862953
ENSG00000197863	ZNF790	19	37308330	37341689	-24.6018	13.9269	-1.76649	0.0773129	1.11175	0.862953
ENSG00000134900	TPP2	13	103249353	103331521	-0.828098	0.468922	-1.76596	0.0774022	1.11125	0.862953
ENSG00000040933	INPP4A	2	99061317	99210853	1.55847	0.882532	1.76591	0.0774109	1.1112	0.862953
ENSG00000184708	EIF4ENIF1	22	31832963	31892094	6.27569	3.55561	1.76501	0.0775618	1.11035	0.862953
ENSG00000185437	SH3BGR	21	40817781	40887433	0.656983	0.372289	1.76471	0.077612	1.11007	0.862953
ENSG00000138138	ATAD1	10	89511269	89601100	-4.08182	2.31303	-1.76471	0.077613	1.11007	0.862953
ENSG00000137413	TAF8	6	42018251	42055199	4.51175	2.55685	1.76458	0.077635	1.10994	0.862953
ENSG00000083290	ULK2	17	19674142	19771249	814.002	461.317	1.76452	0.0776448	1.10989	0.862953
ENSG00000091009	RBM27	5	145583113	145718814	244.144	138.406	1.76397	0.0777372	1.10937	0.863117
ENSG00000143126	CELSR2	1	109792641	109818372	20.8784	11.8415	1.76315	0.0778749	1.1086	0.863782
ENSG00000125107	CNOT1	16	58553855	58663790	-2.57554	1.46207	-1.76158	0.0781409	1.10712	0.864382
ENSG00000170142	UBE2E1	3	23847394	23932807	1.5254	0.865987	1.76146	0.07816	1.10702	0.864382
ENSG00000084090	STARD7	2	96850597	96874563	0.351151	0.199354	1.76145	0.0781627	1.107	0.864382
ENSG00000165637	VDAC2	10	76969912	76991206	0.108066	0.0613914	1.76028	0.0783599	1.10591	0.864787
ENSG00000161980	POLR3K	16	96407	103628	0.837128	0.475648	1.75997	0.0784123	1.10562	0.864787
ENSG00000158528	PPP1R9A	7	94536514	94925727	12.5923	7.15529	1.75985	0.0784329	1.1055	0.864787
ENSG00000171051	FPR1	19	52248425	52307363	0.00123267	0.00070087	1.75878	0.0786155	1.10449	0.864866
ENSG00000142188	TMEM50B	21	34804792	34852318	0.0965613	0.0549767	1.7564	0.0790195	1.10227	0.864866
ENSG00000185728	YTHDF3	8	64081112	64125346	17.2519	9.82471	1.75597	0.0790934	1.10186	0.864866
ENSG00000133678	TMEM254	10	81838402	81852313	-15.5977	8.88272	-1.75597	0.0790943	1.10185	0.864866
ENSG00000163362	C1orf106	1	200860176	200884863	138.369	78.856	1.75471	0.0793096	1.10067	0.864866
ENSG00000261052	SULT1A3	16	30205754	30215631	84.7084	48.2774	1.75462	0.0793247	1.10059	0.864866
ENSG00000164047	CAMP	3	48264837	48266981	0.00038682	0.00022051	1.75418	0.0793998	1.10018	0.864866
ENSG00000162729	IGSF8	1	160061130	160068733	0.167541	0.0955441	1.75354	0.0795091	1.09958	0.864866
ENSG00000186187	ZNRF1	16	75032928	75144892	2.49653	1.42371	1.75354	0.0795097	1.09958	0.864866
ENSG00000058866	DGKG	3	185823457	186080026	-222055	126649	-1.75332	0.0795479	1.09937	0.864866
ENSG00000162928	PEX13	2	61244360	61279125	-3.938	2.24641	-1.75302	0.079599	1.09909	0.864866
ENSG00000100197	CYP2D6	22	42522501	42526908	-0.786805	0.448978	-1.75244	0.0796988	1.09855	0.864866
ENSG00000203710	CR1	1	207669492	207813992	-0.0431957	0.0246538	-1.75209	0.079758	1.09823	0.864866
ENSG00000267206	LCN6	9	139638463	139642980	32.5938	18.6148	1.75096	0.0799528	1.09717	0.864866
ENSG00000204003	LCN6	9	139632619	139642905	32.5938	18.6148	1.75096	0.0799528	1.09717	0.864866
ENSG00000140577	CRTC3	15	91073157	91188577	2.06975	1.18207	1.75095	0.0799549	1.09716	0.864866
ENSG00000108515	ENO3	17	4851387	4860426	0.222177	0.126897	1.75084	0.0799736	1.09705	0.864866
ENSG00000041357	PSMA4	15	78832747	78841604	0.352294	0.201286	1.75022	0.0800802	1.09647	0.864866
ENSG00000173409	ARV1	1	231114727	231136341	1.49905	0.856833	1.74952	0.0802016	1.09582	0.864866
ENSG00000100916	BRMS1L	14	36295524	36401531	403.551	230.723	1.74907	0.0802785	1.0954	0.864866
ENSG00000106330	MOSPD3	7	100209725	100213007	0.0419855	0.0240053	1.74901	0.080289	1.09534	0.864866
ENSG00000166848	TERF2IP	16	75681684	75795770	0.151896	0.0868551	1.74884	0.0803184	1.09518	0.864866
ENSG00000108278	ZNHIT3	17	34842473	34855154	-0.382136	0.218658	-1.74764	0.0805255	1.09407	0.864866
ENSG00000152683	SLC30A6	2	32390933	32449448	-13.6485	7.80971	-1.74764	0.0805268	1.09406	0.864866
ENSG00000177683	THAP5	7	108194987	108210194	-2.68209	1.53484	-1.74747	0.0805559	1.0939	0.864866
ENSG00000109920	FNBP4	11	47738072	47788995	0.724821	0.414799	1.7474	0.0805677	1.09384	0.864866
ENSG00000154518	ATP5G3	2	176040986	176049335	-0.192719	0.11031	-1.74707	0.0806257	1.09353	0.864866
ENSG00000172775	FAM192A	16	57186378	57220028	0.745377	0.426674	1.74695	0.0806463	1.09342	0.864866
ENSG00000113758	DBN1	5	176883609	176901402	-0.34341	0.196619	-1.74657	0.0807112	1.09307	0.864866
ENSG00000172167	MTBP	8	121457640	121554373	-31.9833	18.3188	-1.74593	0.0808239	1.09246	0.864866
ENSG00000185163	DDX51	12	132621139	132628880	3.43	1.96478	1.74575	0.0808548	1.09229	0.864866
ENSG00000179455	MKRN3	15	23810454	23873064	-41.0933	23.56	-1.7442	0.081124	1.09085	0.86542
ENSG00000158792	SPATA2L	16	89762751	89768113	-0.256078	0.146923	-1.74294	0.0813444	1.08967	0.86542
ENSG00000141696	LEPREL4	17	39958199	39968856	-711.471	408.747	-1.74061	0.0817511	1.08751	0.86542
ENSG00000155508	CNOT8	5	154237113	154256353	0.215047	0.123565	1.74036	0.0817953	1.08727	0.86542
ENSG00000090238	YPEL3	16	30103635	30108236	-0.0044245	0.00254698	-1.73715	0.082361	1.08428	0.86542
ENSG00000149499	EML3	11	62369690	62380237	0.0399135	0.0229867	1.73637	0.0824978	1.08356	0.86542
ENSG00000170085	SIMC1	5	175665365	175772994	-32.0131	18.4385	-1.73621	0.082526	1.08341	0.86542
ENSG00000160991	ORAI2	7	102073553	102097268	0.0209286	0.0120558	1.73598	0.0825667	1.0832	0.86542
ENSG00000100462	PRMT5	14	23389720	23398794	-0.0532179	0.0306675	-1.73532	0.0826837	1.08258	0.86542
ENSG00000198783	ZNF830	17	33288549	33290205	-0.868947	0.50077	-1.73522	0.0827014	1.08249	0.86542
ENSG00000103061	SLC7A6OS	16	68318406	68344849	-6.7506	3.89291	-1.73407	0.0829051	1.08142	0.86542
ENSG00000136830	FAM129B	9	130267618	130341268	-0.120638	0.0695982	-1.73336	0.0830324	1.08075	0.86542
ENSG00000173578	XCR1	3	46058516	46069234	0.509944	0.294219	1.73321	0.0830581	1.08062	0.86542
ENSG00000167434	CA4	17	58227297	58248260	-0.242206	0.139748	-1.73316	0.083068	1.08057	0.86542
ENSG00000138756	BMP2K	4	79697496	79837526	0.331913	0.19155	1.73277	0.0831359	1.08021	0.86542
ENSG00000110063	DCPS	11	126173647	126215644	0.0314663	0.0181737	1.73142	0.0833774	1.07895	0.86542
ENSG00000198366	HIST1H3A	6	26020718	26021186	-2.30192	1.33025	-1.73045	0.0835498	1.07805	0.86542
ENSG00000159720	ATP6V0D1	16	67471917	67515140	-0.0150143	0.00867765	-1.73023	0.0835894	1.07785	0.86542
ENSG00000111581	NUP107	12	69080514	69136785	-0.457734	0.264582	-1.73003	0.0836253	1.07766	0.86542
ENSG00000140525	FANCI	15	89787180	89860492	16.6323	9.61583	1.72968	0.0836874	1.07734	0.86542
ENSG00000184056	VPS33B	15	91541646	91565833	0.391606	0.22644	1.7294	0.083737	1.07708	0.86542
ENSG00000198189	HSD17B11	4	88257762	88312538	-0.016538	0.00956468	-1.72907	0.0837959	1.07678	0.86542
ENSG00000185561	TLCD2	17	1611064	1613732	-133.916	77.4495	-1.72907	0.0837959	1.07678	0.86542
ENSG00000229809	ZNF688	16	30580667	30584055	4.11544	2.38095	1.72849	0.0839006	1.07624	0.86542
ENSG00000071127	WDR1	4	10075963	10118573	-0.175945	0.101791	-1.72849	0.0839012	1.07623	0.86542
ENSG00000104951	IL4I1	19	50392911	50432796	0.831142	0.481016	1.72789	0.0840079	1.07568	0.86542
ENSG00000143322	ABL2	1	179068462	179198819	16.2415	9.40052	1.72773	0.0840369	1.07553	0.86542
ENSG00000171791	BCL2	18	60790579	60987361	-0.196231	0.113587	-1.72758	0.084063	1.0754	0.86542
ENSG00000115306	SPTBN1	2	54683422	54896812	-1.23232	0.713478	-1.7272	0.0841326	1.07504	0.86542
ENSG00000176058	TPRN	9	140086069	140098645	29.9311	17.33	1.72713	0.084145	1.07497	0.86542
ENSG00000138050	THUMPD2	2	39963200	40006407	-3.02718	1.75307	-1.72678	0.0842063	1.07466	0.86542
ENSG00000254772	EEF1G	11	62327073	62342401	-0.0163002	0.00944001	-1.72671	0.08422	1.07458	0.86542
ENSG00000175455	CCDC14	3	123616152	123680564	15.4529	8.95072	1.72644	0.0842678	1.07434	0.86542
ENSG00000127318	IL22	12	68642022	68647387	-80.4463	46.6167	-1.7257	0.0844018	1.07365	0.86542
ENSG00000135414	GDF11	12	56137064	56150911	79.4932	46.0712	1.72544	0.0844479	1.07341	0.86542
ENSG00000099797	TECR	19	14627897	14676792	0.477033	0.27651	1.72519	0.0844927	1.07318	0.86542
ENSG00000158864	NDUFS2	1	161166894	161184185	0.409239	0.237223	1.72512	0.0845053	1.07312	0.86542
ENSG00000011405	PIK3C2A	11	17099277	17229530	6.85654	3.97677	1.72415	0.0846814	1.07221	0.86542
ENSG00000140009	ESR2	14	64550950	64804830	-10.7416	6.23088	-1.72393	0.0847196	1.07202	0.86542
ENSG00000198454	C9orf141	9	139863695	139866442	-21.1123	12.247	-1.72388	0.0847302	1.07196	0.86542
ENSG00000129003	VPS13C	15	62144588	62352672	0.355888	0.206469	1.72369	0.0847642	1.07179	0.86542
ENSG00000240505	TNFRSF13B	17	16832849	16875432	-2.98121	1.73003	-1.72322	0.0848491	1.07135	0.86542
ENSG00000119714	GPR68	14	91698876	91720269	-1.69014	0.980857	-1.72312	0.0848659	1.07127	0.86542
ENSG00000198792	TMEM184B	22	38615298	38669040	-0.335355	0.194742	-1.72205	0.085061	1.07027	0.86542
ENSG00000155229	MMS19	10	99218081	99258551	-1.30198	0.756099	-1.72197	0.0850757	1.07019	0.86542
ENSG00000149923	PPP4C	16	30087299	30096698	0.466742	0.271109	1.7216	0.0851413	1.06986	0.86542
ENSG00000152463	OLAH	10	15074226	15115851	0.00852846	0.0049544	1.72139	0.0851798	1.06966	0.86542
ENSG00000132781	MUTYH	1	45794835	45806142	1.55632	0.904113	1.72138	0.0851819	1.06965	0.86542
ENSG00000243449	C4orf48	4	2043689	2045697	30.5128	17.7274	1.72122	0.0852107	1.06951	0.86542
ENSG00000076003	MCM6	2	136597196	136633996	-0.413261	0.240175	-1.72067	0.0853113	1.06899	0.86542
ENSG00000138670	RASGEF1B	4	82347547	82965397	-5.8291	3.38922	-1.71989	0.085452	1.06828	0.86542
ENSG00000121964	GTDC1	2	144695635	145090135	-2.00865	1.16899	-1.71828	0.0857463	1.06678	0.86542
ENSG00000165060	FXN	9	71650175	71715094	0.749198	0.436031	1.71822	0.0857561	1.06674	0.86542
ENSG00000166002	SMCO4	11	93211638	93276674	0.0652935	0.0380062	1.71797	0.0858017	1.0665	0.86542
ENSG00000162241	SLC25A45	11	65142663	65151172	-0.686974	0.399949	-1.71765	0.0858599	1.06621	0.86542
ENSG00000100209	HSCB	22	29138019	29153503	2.19418	1.27764	1.71737	0.085911	1.06595	0.86542
ENSG00000151746	BICD1	12	32259769	32536567	-384.925	224.172	-1.7171	0.0859616	1.0657	0.86542
ENSG00000178381	ZFAND2A	7	1191707	1200395	0.0438011	0.0255121	1.71688	0.0860014	1.06549	0.86542
ENSG00000117394	SLC2A1	1	43391052	43424530	0.132091	0.0769415	1.71678	0.0860198	1.0654	0.86542
ENSG00000173535	TNFRSF10C	8	22941868	22974950	-0.0067463	0.00393111	-1.71613	0.0861388	1.0648	0.86542
ENSG00000130958	SLC35D2	9	99082988	99145992	86.545	50.4464	1.71558	0.086238	1.0643	0.86542
ENSG00000090971	NAT14	19	55996371	55998935	6.64673	3.87453	1.71549	0.0862553	1.06421	0.86542
ENSG00000186998	EMID1	22	29601840	29655586	1.99324	1.16208	1.71524	0.0863021	1.06398	0.86542
ENSG00000074855	ANO8	19	17434032	17445638	-137.42	80.1756	-1.71399	0.0865304	1.06283	0.86542
ENSG00000197275	RAD54B	8	95384188	95487337	-16.7604	9.77886	-1.71394	0.0865395	1.06279	0.86542
ENSG00000126858	RHOT1	17	30469473	30580393	0.771863	0.450535	1.71321	0.0866731	1.06212	0.86542
ENSG00000165943	MOAP1	14	93648541	93651273	8.21576	4.79714	1.71264	0.0867792	1.06158	0.86542
ENSG00000159147	DONSON	21	34931848	34961014	-16.062	9.38422	-1.7116	0.0869706	1.06063	0.86542
ENSG00000164695	CHMP4C	8	82644669	82671750	7.53082	4.40046	1.71137	0.0870126	1.06042	0.86542
ENSG00000184313	MROH7	1	55107463	55175939	9.24053	5.4012	1.71083	0.0871126	1.05992	0.86542
ENSG00000075420	FNDC3B	3	171757418	172119455	35.6094	20.8211	1.71025	0.0872187	1.05939	0.86542
ENSG00000103852	TTC23	15	99676528	99791428	-6.38963	3.73877	-1.70902	0.0874473	1.05825	0.86542
ENSG00000198574	SH2D1B	1	162365056	162381928	-0.0477765	0.027959	-1.7088	0.0874873	1.05805	0.86542
ENSG00000163512	AZI2	3	28356494	28390618	-1.91056	1.11838	-1.70833	0.0875746	1.05762	0.86542
ENSG00000185774	KCNIP4	4	20730239	21950422	-48.632	28.4787	-1.70766	0.0876991	1.057	0.86542
ENSG00000182768	NGRN	15	90808891	90816463	-2.36253	1.38469	-1.70619	0.087973	1.05565	0.86542
ENSG00000104312	RIPK2	8	90769975	90803291	2.06793	1.2131	1.70467	0.0882569	1.05425	0.86542
ENSG00000105398	SULT2A1	19	48373723	48389654	-70.498	41.3565	-1.70464	0.0882614	1.05423	0.86542
ENSG00000129667	RHBDF2	17	74466973	74497872	0.0385236	0.0226	1.70458	0.0882725	1.05417	0.86542
ENSG00000186522	2023-09-10	2	110300559	110371783	49.036	28.7739	1.70419	0.0883464	1.05381	0.86542
ENSG00000163040	CCDC74A	2	132285248	132291239	64.3532	37.7643	1.70408	0.0883669	1.05371	0.86542
ENSG00000172058	SERF1A	5	70196492	70214357	-12.3742	7.26286	-1.70377	0.0884244	1.05343	0.86542
ENSG00000159461	AMFR	16	56395364	56459450	-0.437572	0.256827	-1.70376	0.0884256	1.05342	0.86542
ENSG00000164506	STXBP5	6	147525561	147706866	-6.98916	4.10241	-1.70367	0.0884426	1.05334	0.86542
ENSG00000151689	INPP1	2	191208196	191236391	0.619762	0.363879	1.70321	0.0885293	1.05291	0.86542
ENSG00000121297	TSHZ3	19	31765851	31840453	-4.44277	2.61024	-1.70205	0.0887454	1.05185	0.86542
ENSG00000160404	TOR2A	9	130493803	130497604	3.04168	1.78713	1.70199	0.088757	1.0518	0.86542
ENSG00000142185	TRPM2	21	45770046	45862964	0.0474649	0.0278929	1.70168	0.088815	1.05151	0.86542
ENSG00000139131	YARS2	12	32880424	32908836	2.73507	1.60734	1.70162	0.0888274	1.05145	0.86542
ENSG00000211456	SACM1L	3	45730548	45786916	0.625567	0.367641	1.70157	0.0888357	1.05141	0.86542
ENSG00000095564	BTAF1	10	93683526	93790082	3.34927	1.96839	1.70152	0.0888446	1.05137	0.86542
ENSG00000100749	VRK1	14	97263641	97398059	0.94003	0.552614	1.70106	0.0889317	1.05094	0.86542
ENSG00000184986	TMEM121	14	105992940	105996539	4.32033	2.53984	1.70102	0.0889388	1.05091	0.86542
ENSG00000228716	DHFR	5	79922047	79950802	0.199576	0.117339	1.70086	0.0889699	1.05076	0.86542
ENSG00000113580	NR3C1	5	142657496	142815077	1.18132	0.694759	1.70033	0.0890681	1.05028	0.86542
ENSG00000129194	SOX15	17	7491496	7493488	-192.359	113.167	-1.69979	0.0891709	1.04978	0.86542
ENSG00000096996	IL12RB1	19	18169805	18209754	-0.063467	0.0373399	-1.69971	0.0891848	1.04971	0.86542
ENSG00000171310	CHST11	12	104849073	105155792	0.708735	0.4171	1.6992	0.0892822	1.04924	0.86542
ENSG00000127337	YEATS4	12	69753483	69784576	-0.263737	0.15524	-1.6989	0.0893386	1.04896	0.86542
ENSG00000134242	PTPN22	1	114356433	114414381	0.291818	0.171826	1.69833	0.0894457	1.04844	0.86542
ENSG00000213937	CLDN9	16	3062457	3064506	3.31917	1.95461	1.69812	0.0894848	1.04825	0.86542
ENSG00000214300	SPDYE3	7	99905325	99919819	-23.8732	14.0592	-1.69804	0.0895001	1.04818	0.86542
ENSG00000136286	MYO1G	7	45002261	45018697	-0.0087974	0.00518115	-1.69796	0.089516	1.0481	0.86542
ENSG00000108671	PSMD11	17	30771279	30810336	-5.05196	2.97541	-1.6979	0.0895257	1.04805	0.86542
ENSG00000134108	ARL8B	3	5163905	5222596	-0.172199	0.101449	-1.6974	0.0896209	1.04759	0.86542
ENSG00000238243	OR2W3	1	248031277	248060449	-0.0090072	0.00530762	-1.69703	0.0896919	1.04725	0.86542
ENSG00000175170	FAM182B	20	25744102	25848861	16.353	9.63728	1.69685	0.0897245	1.04709	0.86542
ENSG00000151131	C12orf45	12	105380088	105443515	-1.99061	1.17346	-1.69636	0.089817	1.04664	0.86542
ENSG00000048405	ZNF800	7	126986844	127071978	1.42538	0.840291	1.69629	0.0898315	1.04657	0.86542
ENSG00000052802	MSMO1	4	166248775	166264312	-24.3113	14.3351	-1.69593	0.0898996	1.04624	0.86542
ENSG00000163131	CTSS	1	150702672	150738433	0.00586812	0.00346098	1.69551	0.0899791	1.04586	0.86542
ENSG00000140526	ABHD2	15	89630690	89745591	0.161965	0.0955381	1.69529	0.09002	1.04566	0.86542
ENSG00000161996	WDR90	16	699311	717833	-1.13434	0.669282	-1.69486	0.0901018	1.04527	0.86542
ENSG00000189269	C22orf43	22	23950639	23974508	1.18426	0.698809	1.69469	0.0901349	1.04511	0.86542
ENSG00000144647	POMGNT2	3	43120724	43147568	-62.4541	36.8569	-1.6945	0.0901701	1.04494	0.86542
ENSG00000175806	MSRA	8	9911778	10286401	-0.758951	0.447991	-1.69412	0.090242	1.04459	0.86542
ENSG00000196652	ZKSCAN5	7	99102274	99132323	-88.863	52.4593	-1.69394	0.0902764	1.04443	0.86542
ENSG00000128271	ADORA2A	22	24813847	24838328	-0.0672224	0.039692	-1.6936	0.0903415	1.04411	0.86542
ENSG00000124299	PEPD	19	33877856	34012700	-0.300009	0.177243	-1.69264	0.0905239	1.04324	0.86542
ENSG00000113597	TRAPPC13	5	64920543	64962060	1.09685	0.648137	1.69232	0.0905852	1.04294	0.86542
ENSG00000182628	SKA2	17	57187312	57232630	-1.47124	0.869462	-1.69212	0.0906226	1.04276	0.86542
ENSG00000101460	MAP1LC3A	20	33134658	33148149	-0.0822657	0.0486408	-1.69129	0.0907816	1.042	0.86542
ENSG00000111670	GNPTAB	12	102139275	102224716	-0.273917	0.161981	-1.69104	0.090829	1.04178	0.86542
ENSG00000141040	ZNF287	17	16454701	16472520	11.3535	6.71566	1.6906	0.0909136	1.04137	0.86542
ENSG00000163486	SRGAP2	1	206516200	206637783	-0.880407	0.52085	-1.69033	0.0909653	1.04112	0.86542
ENSG00000162441	LZIC	1	9982173	10003465	-6.01929	3.56123	-1.69022	0.0909849	1.04103	0.86542
ENSG00000076258	FMO4	1	171283347	171311223	30.429	18.0061	1.68993	0.0910412	1.04076	0.86542
ENSG00000172716	SLFN11	17	33677324	33700720	1.3605	0.805154	1.68974	0.0910781	1.04059	0.86542
ENSG00000127774	EMC6	17	3572109	3572962	-5.63549	3.3357	-1.68945	0.0911337	1.04032	0.86542
ENSG00000082213	C5orf22	5	31532373	31555165	10.4918	6.2103	1.68942	0.0911393	1.04029	0.86542
ENSG00000142347	MYO1F	19	8585674	8642461	-0.0186723	0.0110535	-1.68927	0.0911671	1.04016	0.86542
ENSG00000090565	RAB11FIP3	16	475619	573011	5.07302	3.00446	1.6885	0.0913156	1.03946	0.86542
ENSG00000108861	DUSP3	17	41843489	41856356	-0.735728	0.435902	-1.68783	0.0914443	1.03884	0.86542
ENSG00000067334	DNTTIP2	1	94333373	94345474	-0.96126	0.569531	-1.68781	0.0914476	1.03883	0.86542
ENSG00000101445	PPP1R16B	20	37434348	37551667	-9.77157	5.79047	-1.68753	0.0915021	1.03857	0.86542
ENSG00000198646	NCOA6	20	33284722	33413452	-0.402672	0.23862	-1.6875	0.0915071	1.03855	0.86542
ENSG00000174106	LEMD3	12	65563351	65642107	-0.964656	0.572125	-1.68609	0.0917779	1.03726	0.866796
ENSG00000241058	NSUN6	10	18834490	18940551	0.512629	0.304076	1.68586	0.091823	1.03705	0.866796
ENSG00000116815	CD58	1	117057157	117113661	-0.421961	0.250344	-1.68553	0.0918868	1.03675	0.866796
ENSG00000140876	NUDT7	16	77756411	77776157	0.336146	0.199517	1.6848	0.0920271	1.03608	0.866872
ENSG00000167986	DDB1	11	61066923	61110068	-0.373992	0.222102	-1.68388	0.0922054	1.03524	0.866872
ENSG00000127415	IDUA	4	980785	998316	-0.60904	0.361817	-1.68328	0.0923201	1.0347	0.866872
ENSG00000082146	STRADB	2	202252581	202345569	0.02952	0.0175415	1.68287	0.0924002	1.03433	0.866872
ENSG00000133317	LGALS12	11	63273556	63284246	0.794245	0.472094	1.68239	0.0924933	1.03389	0.866872
ENSG00000117899	MESDC2	15	81239667	81282219	-11.4644	6.81447	-1.68236	0.0924998	1.03386	0.866872
ENSG00000117154	IGSF21	1	18434240	18704977	-9.24259	5.49387	-1.68235	0.0925019	1.03385	0.866872
ENSG00000167208	SNX20	16	50700211	50715264	0.112131	0.0666549	1.68225	0.0925195	1.03377	0.866872
ENSG00000178531	CTXN1	19	7989372	7991051	40.8866	24.3206	1.68115	0.092734	1.03276	0.867436
ENSG00000071626	DAZAP1	19	1407568	1435719	-4.33476	2.57869	-1.68099	0.0927651	1.03262	0.867436
ENSG00000104613	INTS10	8	19674651	19709594	-0.300786	0.178961	-1.68074	0.092814	1.03239	0.867436
ENSG00000124772	CPNE5	6	36708552	36807778	0.279229	0.166314	1.67893	0.0931663	1.03074	0.86791
ENSG00000174197	MGA	15	41913422	42062141	-20.3989	12.1514	-1.67873	0.0932051	1.03056	0.86791
ENSG00000119723	COQ6	14	74416629	74430373	-7.32549	4.36506	-1.67821	0.0933062	1.03009	0.86791
ENSG00000179021	C3orf38	3	88198893	88217879	0.962848	0.573912	1.67769	0.0934073	1.02962	0.86791
ENSG00000159128	IFNGR2	21	34775202	34851655	-30.4321	18.1425	-1.67739	0.0934665	1.02934	0.86791
ENSG00000085511	MAP3K4	6	161412759	161538417	6.11912	3.64924	1.67682	0.0935775	1.02883	0.86791
ENSG00000010704	HFE	6	26087509	26098571	-3.68195	2.19623	-1.67648	0.0936438	1.02852	0.86791
ENSG00000124733	MEA1	6	42979832	42981706	-0.314413	0.18755	-1.67642	0.0936557	1.02847	0.86791
ENSG00000008838	MED24	17	38175350	38217468	0.197161	0.117631	1.6761	0.0937185	1.02817	0.86791
ENSG00000145476	CYP4V2	4	187112674	187134610	0.294528	0.175739	1.67594	0.0937494	1.02803	0.86791
ENSG00000089041	P2RX7	12	121570622	121623876	0.7447	0.444348	1.67594	0.0937503	1.02803	0.86791
ENSG00000140859	KIFC3	16	57792129	57896957	-0.827789	0.494041	-1.67555	0.0938272	1.02767	0.86791
ENSG00000133731	IMPA1	8	82570196	82598928	-0.566268	0.338074	-1.67498	0.0939377	1.02716	0.86791
ENSG00000149294	NCAM1	11	112831997	113149158	-1.68139	1.00421	-1.67434	0.0940631	1.02658	0.86791
ENSG00000166173	LARP6	15	71123863	71146498	-302.481	180.713	-1.67382	0.0941663	1.0261	0.86791
ENSG00000184925	LCN12	9	139844003	139849949	-6.02331	3.59923	-1.6735	0.094229	1.02582	0.86791
ENSG00000130940	CASZ1	1	10696661	10856707	-400.793	239.512	-1.67338	0.0942533	1.0257	0.86791
ENSG00000186204	CYP4F12	19	15783567	15807984	0.450428	0.269224	1.67306	0.0943156	1.02542	0.86791
ENSG00000048740	CELF2	10	11047259	11378674	-29.3796	17.5673	-1.6724	0.0944449	1.02482	0.86791
ENSG00000149489	ROM1	11	62379194	62382592	0.980596	0.586452	1.67208	0.094508	1.02453	0.86791
ENSG00000187098	MITF	3	69788586	70017488	354.066	211.961	1.67043	0.0948334	1.02304	0.86791
ENSG00000183439	TRIM61	4	165875598	165898820	87.1481	52.1983	1.66956	0.0950068	1.02225	0.86791
ENSG00000054965	FAM168A	11	73111532	73309234	6.08512	3.646	1.66899	0.0951199	1.02173	0.86791
ENSG00000174370	C11orf45	11	128769460	128775930	-9.67766	5.79876	-1.66892	0.0951336	1.02167	0.86791
ENSG00000161542	PRPSAP1	17	74305567	74380602	0.659178	0.395012	1.66876	0.0951659	1.02152	0.86791
ENSG00000139187	KLRG1	12	9102640	9163356	0.107092	0.0642127	1.66776	0.0953628	1.02062	0.86791
ENSG00000115350	POLE4	2	75185619	75197255	0.341918	0.205048	1.6675	0.0954143	1.02039	0.86791
ENSG00000004468	CD38	4	15779898	15854853	1.13901	0.683256	1.66704	0.0955068	1.01997	0.86791
ENSG00000166478	ZNF143	11	9481866	9550071	2.19426	1.31636	1.66691	0.0955321	1.01985	0.86791
ENSG00000149932	TMEM219	16	29952206	29984373	4350.22	2610.23	1.6666	0.0955939	1.01957	0.86791
ENSG00000185112	FAM43A	3	194406622	194409762	-1.72603	1.03568	-1.66656	0.0956025	1.01953	0.86791
ENSG00000090861	AARS	16	70286198	70323446	4.27091	2.56359	1.66599	0.0957161	1.01901	0.86791
ENSG00000170525	PFKFB3	10	6186881	6277495	-0.0868541	0.0521414	-1.66574	0.0957651	1.01879	0.86791
ENSG00000145740	SLC30A5	5	68389473	68426896	-1.35445	0.813366	-1.66524	0.0958647	1.01834	0.86791
ENSG00000171962	LRRC48	17	17876127	17920203	15.3823	9.23813	1.66509	0.0958953	1.0182	0.86791
ENSG00000165140	FBP1	9	97365415	97402531	0.0591283	0.0355133	1.66496	0.0959204	1.01809	0.86791
ENSG00000048544	MRPS10	6	42174539	42185603	0.167868	0.100934	1.66315	0.0962817	1.01646	0.86791
ENSG00000135540	NHSL1	6	138743180	139013708	2071.21	1245.91	1.66241	0.0964301	1.01579	0.86791
ENSG00000014824	SLC30A9	4	41992489	42092474	-28.5612	17.1812	-1.66236	0.0964414	1.01574	0.86791
ENSG00000126522	ASL	7	65540785	65558545	5.57453	3.35367	1.66222	0.0964689	1.01561	0.86791
ENSG00000127328	RAB3IP	12	70132461	70216984	-2.12947	1.28126	-1.66202	0.0965088	1.01543	0.86791
ENSG00000171503	ETFDH	4	159593277	159630775	-0.548642	0.330201	-1.66154	0.0966054	1.015	0.86791
ENSG00000173156	RHOD	11	66824289	66839484	1.25262	0.754127	1.66102	0.0967095	1.01453	0.86791
ENSG00000095261	PSMD5	9	123577774	123605262	-0.411281	0.247678	-1.66055	0.096804	1.01411	0.86791
ENSG00000128891	C15orf57	15	40820882	40857256	0.373916	0.22524	1.66008	0.0968989	1.01368	0.86791
ENSG00000188976	NOC2L	1	879584	894689	-1.45613	0.877171	-1.66003	0.096909	1.01364	0.86791
ENSG00000125388	GRK4	4	2965335	3042474	3.43558	2.06986	1.65981	0.0969519	1.01344	0.86791
ENSG00000006744	ELAC2	17	12895708	12921504	-0.197427	0.118956	-1.65966	0.0969823	1.01331	0.86791
ENSG00000105289	TJP3	19	3708107	3750811	672.341	405.317	1.6588	0.0971554	1.01253	0.86791
ENSG00000145685	LHFPL2	5	77781038	78065844	-3.45593	2.08492	-1.65758	0.0974023	1.01143	0.86791
ENSG00000160097	FNDC5	1	33327869	33338083	14.5985	8.8092	1.65719	0.0974821	1.01108	0.86791
ENSG00000114654	EFCC1	3	128720472	128759585	-13.53	8.16536	-1.657	0.0975198	1.01091	0.86791
ENSG00000171595	DNAI2	17	72270386	72311023	-6.87768	4.15085	-1.65693	0.0975329	1.01085	0.86791
ENSG00000254986	DPP3	11	66247484	66277130	-0.298507	0.180164	-1.65687	0.0975463	1.01079	0.86791
ENSG00000163093	BBS5	2	170335688	170382432	-161.941	97.7396	-1.65686	0.0975472	1.01079	0.86791
ENSG00000181666	HKR1	19	37803739	37860267	-0.389129	0.234891	-1.65663	0.0975935	1.01058	0.86791
ENSG00000163519	TRAT1	3	108541545	108573852	-0.444752	0.268475	-1.65658	0.0976035	1.01053	0.86791
ENSG00000109576	AADAT	4	170981373	171012850	-19.4983	11.7718	-1.65635	0.0976508	1.01032	0.86791
ENSG00000243056	EIF4EBP3	5	139927251	139929163	0.310664	0.187639	1.65564	0.0977947	1.00968	0.86791
ENSG00000160202	CRYAA	21	44589118	44592915	-0.108508	0.0655464	-1.65545	0.0978343	1.00951	0.86791
ENSG00000154655	L3MBTL4	18	5954705	6415236	-11.838	7.15251	-1.65508	0.0979075	1.00918	0.86791
ENSG00000170776	AKAP13	15	85923802	86292586	0.166634	0.100723	1.65438	0.0980513	1.00855	0.86791
ENSG00000106049	HIBADH	7	27565061	27702614	0.545427	0.329737	1.65413	0.098102	1.00832	0.86791
ENSG00000158874	APOA2	1	161192082	161193421	0.00277883	0.00168072	1.65335	0.0982588	1.00763	0.86791
ENSG00000168229	PTGDR	14	52734431	52743442	-1.20373	0.72812	-1.65321	0.098289	1.0075	0.86791
ENSG00000142065	ZFP14	19	36827162	36870101	-8.36119	5.05795	-1.65308	0.0983148	1.00738	0.86791
ENSG00000198518	HIST1H4E	6	26204858	26206266	-13.3293	8.06618	-1.6525	0.0984335	1.00686	0.86791
ENSG00000025770	NCAPH2	22	50946645	50961901	-1.34385	0.813451	-1.65204	0.0985274	1.00644	0.86791
ENSG00000053371	AKR7A2	1	19630459	19638640	-0.216893	0.131289	-1.65202	0.0985298	1.00643	0.86791
ENSG00000108798	ABI3	17	47287589	47300587	-0.190251	0.115222	-1.65117	0.0987048	1.00566	0.86791
ENSG00000187260	WDR86	7	151072995	151107813	15.6622	9.48856	1.65064	0.0988113	1.00519	0.86791
ENSG00000164591	MYOZ3	5	150040436	150058927	-4.99595	3.02752	-1.65018	0.0989062	1.00478	0.86791
ENSG00000072401	UBE2D1	10	60094735	60130513	-0.0383266	0.0232415	-1.64906	0.0991362	1.00377	0.86791
ENSG00000123836	PFKFB2	1	207222801	207254369	0.0980819	0.0594778	1.64905	0.0991374	1.00376	0.86791
ENSG00000175899	A2M	12	9220260	9268825	-5.19619	3.15258	-1.64823	0.0993049	1.00303	0.86791
ENSG00000148908	RGS10	10	121259340	121302220	-0.0807433	0.0489946	-1.648	0.0993518	1.00282	0.86791
ENSG00000172458	IL17D	13	21276266	21297237	-4.18151	2.53757	-1.64784	0.0993855	1.00268	0.86791
ENSG00000166689	PLEKHA7	11	16799842	17035990	3244.52	1969.01	1.64779	0.0993963	1.00263	0.86791
ENSG00000081320	STK17B	2	196998290	197041227	-0.01419	0.00861334	-1.64745	0.0994665	1.00232	0.86791
ENSG00000104643	MTMR9	8	11141925	11185646	-2.37466	1.44144	-1.64743	0.0994704	1.00231	0.86791
ENSG00000141384	TAF4B	18	23805900	23971649	-0.954911	0.579712	-1.64722	0.0995134	1.00212	0.86791
ENSG00000049192	ADAMTS6	5	64444563	64777747	149.482	90.7726	1.64678	0.0996043	1.00172	0.86791
ENSG00000117751	PPP1R8	1	28157289	28178187	-2.59215	1.57515	-1.64566	0.0998343	1.00072	0.86791
ENSG00000178971	CTC1	17	8130191	8151362	0.15205	0.092416	1.64528	0.0999113	1.00039	0.86791
ENSG00000144802	NFKBIZ	3	101546835	101579866	0.793321	0.482298	1.64488	0.099995	1.00002	0.86791
ENSG00000171729	TMEM51	1	15479028	15546976	-5.10071	3.10297	-1.64382	0.100214	0.99907	0.86791
ENSG00000167635	ZNF146	19	36705504	36729676	-4.97106	3.02467	-1.6435	0.100279	0.998792	0.86791
ENSG00000112996	MRPS30	5	44809027	44820530	6.03682	3.67339	1.64339	0.100302	0.998691	0.86791
ENSG00000015171	ZMYND11	10	180405	300577	-2.18738	1.33108	-1.64331	0.100319	0.998619	0.86791
ENSG00000174842	GLMN	1	92711959	92764544	-10.167	6.18719	-1.64323	0.100335	0.998549	0.86791
ENSG00000174950	CD164L2	1	27705666	27709870	-128.115	77.9791	-1.64294	0.100396	0.998284	0.86791
ENSG00000074755	ZZEF1	17	3907739	4046314	-0.869989	0.529572	-1.64282	0.100421	0.998175	0.86791
ENSG00000138095	LRPPRC	2	44113647	44223144	-0.291683	0.177587	-1.64248	0.100491	0.997872	0.86791
ENSG00000106266	SNX8	7	2291405	2393953	1.8694	1.13903	1.64123	0.10075	0.996754	0.86791
ENSG00000185477	GPRIN3	4	90157537	90229161	-1.48668	0.905857	-1.64118	0.10076	0.996713	0.86791
ENSG00000105323	HNRNPUL1	19	41768401	41813503	-1.52268	0.927814	-1.64115	0.100766	0.996684	0.86791
ENSG00000140543	DET1	15	89054790	89089906	-128.723	78.4373	-1.64109	0.100778	0.996633	0.86791
ENSG00000175582	RAB6A	11	73386683	73472182	1.37111	0.835753	1.64057	0.100887	0.996163	0.86791
ENSG00000114745	GORASP1	3	39138150	39149854	-0.801202	0.488407	-1.64044	0.100914	0.996051	0.86791
ENSG00000137699	TRIM29	11	119981983	120056237	0.815311	0.497165	1.63992	0.101022	0.995584	0.86791
ENSG00000134291	TMEM106C	12	48357352	48362661	-0.154139	0.0939997	-1.63978	0.101051	0.995459	0.86791
ENSG00000244291	C7orf13	7	156431057	156433348	-0.945984	0.57699	-1.63951	0.101106	0.995223	0.86791
ENSG00000079785	DDX1	2	15731302	15771235	-0.181419	0.110667	-1.63932	0.101147	0.995046	0.86791
ENSG00000239857	GET4	7	916189	936073	2.56352	1.56423	1.63884	0.101246	0.994622	0.86791
ENSG00000171471	MAP1LC3B2	12	116997186	117014425	0.274197	0.167349	1.63848	0.101321	0.994299	0.86791
ENSG00000165502	RPL36AL	14	50085237	50087403	-0.0055531	0.00338949	-1.63832	0.101355	0.994154	0.86791
ENSG00000075131	TIPIN	15	66628544	66679084	-1.15203	0.7036	-1.63734	0.10156	0.993276	0.86791
ENSG00000101577	LPIN2	18	2916992	3013313	1.11848	0.683548	1.63628	0.10178	0.992337	0.86791
ENSG00000163393	SLC22A15	1	116519119	116612675	-0.135056	0.0825475	-1.6361	0.101818	0.992176	0.86791
ENSG00000175166	PSMD2	3	184016497	184026842	0.156982	0.0959846	1.6355	0.101945	0.991633	0.86791
ENSG00000137463	MGARP	4	140187317	140201492	3.69301	2.25814	1.63542	0.101961	0.991567	0.86791
ENSG00000150510	FAM124A	13	51796503	51858377	459.709	281.101	1.63539	0.101968	0.991538	0.86791
ENSG00000187942	LDLRAD2	1	22138758	22151714	-55.013	33.6399	-1.63535	0.101976	0.991501	0.86791
ENSG00000145348	TBCK	4	106962756	107242652	-41.6502	25.4721	-1.63513	0.102022	0.991306	0.86791
ENSG00000130770	ATPIF1	1	28562620	28573417	-0.128969	0.078883	-1.63495	0.10206	0.991143	0.86791
ENSG00000147813	NAPRT1	8	144656955	144660819	-0.0066821	0.0040871	-1.63493	0.102063	0.99113	0.86791
ENSG00000003147	ICA1	7	8152814	8302317	-4.33593	2.65284	-1.63445	0.102165	0.990698	0.86791
ENSG00000140471	LINS	15	101099574	101143435	0.473499	0.289728	1.63429	0.102199	0.990555	0.86791
ENSG00000162704	ARPC5	1	183592401	183604892	-0.0058359	0.00357211	-1.63373	0.102315	0.990063	0.86791
ENSG00000140694	PARN	16	14529558	14726585	-1.67113	1.02302	-1.63352	0.10236	0.989871	0.86791
ENSG00000153774	CFDP1	16	75327596	75467383	0.263057	0.161048	1.63341	0.102382	0.989777	0.86791
ENSG00000215045	GRID2IP	7	6537093	6591067	14.1737	8.67781	1.63332	0.102401	0.989694	0.86791
ENSG00000259803	SLC22A31	16	89262406	89268072	-1.69708	1.03995	-1.63189	0.102704	0.988414	0.868809
ENSG00000133884	DPF2	11	65101225	65120720	-0.702867	0.430725	-1.63182	0.102717	0.988358	0.868809
ENSG00000054116	TRAPPC3	1	36602173	36615098	1.31062	0.803592	1.63095	0.1029	0.987584	0.868809
ENSG00000134283	PPHLN1	12	42632249	42853517	0.414717	0.254284	1.63092	0.102907	0.987553	0.868809
ENSG00000167642	SPINT2	19	38734675	38783254	-0.172153	0.105577	-1.6306	0.102976	0.987266	0.868809
ENSG00000164414	SLC35A1	6	88180341	88222054	-0.187792	0.115168	-1.63059	0.102977	0.98726	0.868809
ENSG00000175224	ATG13	11	46638826	46696368	-0.554761	0.340438	-1.62955	0.103197	0.986333	0.870004
ENSG00000104974	LILRA1	19	55105047	55113555	0.127618	0.0783357	1.62912	0.103288	0.985948	0.870097
ENSG00000100218	RTDR1	22	23401593	23487208	-0.988023	0.606612	-1.62876	0.103365	0.985628	0.870097
ENSG00000088387	DOCK9	13	99445741	99738879	-3.28827	2.01947	-1.62829	0.103464	0.985209	0.870259
ENSG00000242550	SERPINB10	18	61564408	61603345	0.0344812	0.0211811	1.62793	0.103541	0.984889	0.870259
ENSG00000137801	THBS1	15	39873280	39891667	0.0835308	0.0513487	1.62674	0.103793	0.983832	0.871124
ENSG00000198796	ALPK2	18	56148479	56296189	-19.9041	12.2358	-1.6267	0.1038	0.983801	0.871124
ENSG00000181847	TIGIT	3	113995760	114029135	-0.452306	0.278245	-1.62557	0.104042	0.982793	0.872487
ENSG00000100243	CYB5R3	22	43013846	43045574	-0.136552	0.0840554	-1.62455	0.104259	0.981887	0.873648
ENSG00000143224	PPOX	1	161136200	161147803	-1.87341	1.15345	-1.62418	0.104337	0.98156	0.873648
ENSG00000105726	ATP13A1	19	19756007	19774502	0.242827	0.149618	1.62298	0.104594	0.980491	0.874559
ENSG00000152620	NADK2	5	36192694	36242381	6.4604	3.98069	1.62293	0.104604	0.980453	0.874559
ENSG00000144815	NXPE3	3	101498046	101547073	-0.92896	0.572737	-1.62197	0.104811	0.979594	0.875399
ENSG00000129625	REEP5	5	112212084	112258236	0.141707	0.0873803	1.62173	0.104862	0.979383	0.875399
ENSG00000115380	EFEMP1	2	56093102	56151274	81.3665	50.1864	1.62129	0.104956	0.978991	0.87553
ENSG00000155465	SLC7A7	14	23242431	23299029	-0.021328	0.0131593	-1.62075	0.105071	0.978519	0.875825
ENSG00000113594	LIFR	5	38475065	38608456	-11.1605	6.8912	-1.61954	0.105332	0.97744	0.87681
ENSG00000196267	ZNF836	19	52657117	52674896	22.2476	13.748	1.61825	0.105609	0.976298	0.87681
ENSG00000131037	EPS8L1	19	55583388	55599291	70.4129	43.517	1.61806	0.10565	0.976129	0.87681
ENSG00000140488	CELF6	15	72577068	72612470	3.03133	1.874	1.61757	0.105755	0.975697	0.87681
ENSG00000273025	CELF6	15	72559087	72612287	3.03133	1.874	1.61757	0.105755	0.975697	0.87681
ENSG00000188641	DPYD	1	97543299	98386605	-0.132744	0.082067	-1.61751	0.105768	0.975646	0.87681
ENSG00000113141	IK	5	140026643	140042064	-0.0631165	0.0390263	-1.61728	0.105817	0.975444	0.87681
ENSG00000104164	BLOC1S6	15	45879321	45908197	-5.54068	3.42637	-1.61707	0.105863	0.975257	0.87681
ENSG00000139168	ZCRB1	12	42705880	42719920	1.17782	0.72846	1.61686	0.105908	0.975071	0.87681
ENSG00000118263	KLF7	2	207938861	208031991	-6.14158	3.79922	-1.61654	0.105978	0.974782	0.87681
ENSG00000140548	ZNF710	15	90544624	90625438	0.333619	0.206463	1.61588	0.106121	0.974198	0.877329
ENSG00000111731	C2CD5	12	22601517	22697480	-0.898984	0.556469	-1.61551	0.106199	0.973879	0.877329
ENSG00000015475	BID	22	18216906	18257536	-0.0735046	0.0455212	-1.61473	0.106368	0.973187	0.877925
ENSG00000182054	IDH2	15	90626277	90645736	0.310369	0.192244	1.61445	0.10643	0.972938	0.877925
ENSG00000115966	ATF2	2	175936978	176033110	5.45583	3.38102	1.61366	0.1066	0.972241	0.878682
ENSG00000006194	ZNF263	16	3313743	3351401	-2.06178	1.27807	-1.6132	0.106701	0.97183	0.878818
ENSG00000168026	TTC21A	3	39149152	39180394	-2.1992	1.36354	-1.61286	0.106775	0.97153	0.878818
ENSG00000100804	PSMB5	14	23485752	23504439	-2.51707	1.56144	-1.61202	0.106957	0.97079	0.879559
ENSG00000143195	ILDR2	1	166882443	166944719	139.094	86.3019	1.61172	0.107024	0.97052	0.879559
ENSG00000148680	HTR7	10	92500578	92617671	-7.36016	4.56999	-1.61054	0.107279	0.969485	0.880671
ENSG00000163931	TKT	3	53258723	53290068	0.00271294	0.00168467	1.61037	0.107318	0.969328	0.880671
ENSG00000100290	BIK	22	43506754	43525718	-1.16607	0.724265	-1.61	0.107397	0.969008	0.880671
ENSG00000135341	MAP3K7	6	91223292	91296764	-0.568799	0.353385	-1.60957	0.107491	0.968627	0.880794
ENSG00000188086	PRSS45	3	46783582	46854048	5.68227	3.53188	1.60885	0.107649	0.967989	0.880882
ENSG00000177370	TIMM22	17	900357	906911	-4.57007	2.84187	-1.60812	0.107809	0.967346	0.880882
ENSG00000106477	CEP41	7	130033612	130082274	-5.26871	3.27679	-1.60789	0.10786	0.967139	0.880882
ENSG00000185055	EFCAB10	7	105205567	105241322	-8.16869	5.08063	-1.60781	0.107877	0.967073	0.880882
ENSG00000049249	TNFRSF9	1	7979907	8000926	-62.0948	38.6323	-1.60733	0.107982	0.966649	0.880882
ENSG00000187824	TMEM220	17	10602332	10633633	-1.24951	0.777405	-1.60729	0.107992	0.96661	0.880882
ENSG00000148719	DNAJB12	10	74092588	74114988	-0.241822	0.150492	-1.60688	0.108081	0.966252	0.880882
ENSG00000009413	REV3L	6	111620234	111804918	131.859	82.0944	1.60619	0.108231	0.965647	0.880882
ENSG00000070367	EXOC5	14	57670518	57735726	-6.67659	4.1577	-1.60584	0.108309	0.965335	0.880882
ENSG00000272573	MUSTN1	3	52867130	52869235	-0.522737	0.325576	-1.60558	0.108367	0.965105	0.880882
ENSG00000170180	GYPA	4	145030457	145061904	0.365653	0.227758	1.60545	0.108396	0.964988	0.880882
ENSG00000258366	RTEL1	20	62289163	62328416	0.740444	0.461372	1.60487	0.108521	0.964485	0.880882
ENSG00000166398	KIAA0355	19	34745442	34846491	7.79287	4.85647	1.60464	0.108573	0.964276	0.880882
ENSG00000172890	NADSYN1	11	71164155	71235153	-0.0503298	0.0314054	-1.60258	0.109027	0.962468	0.880882
ENSG00000058091	CDK14	7	90095738	90839905	-4.53445	2.83013	-1.60221	0.10911	0.962135	0.880882
ENSG00000174292	TNK1	17	7283853	7293093	-18.538	11.5721	-1.60196	0.109164	0.961919	0.880882
ENSG00000183269	OR52E8	11	5877904	5878964	-0.0025745	0.00160781	-1.60128	0.109316	0.961316	0.880882
ENSG00000142621	FHAD1	1	15573768	15726779	-8.32227	5.19819	-1.60099	0.109378	0.961069	0.880882
ENSG00000100321	SYNGR1	22	39745930	39781593	5.20541	3.252	1.60068	0.109447	0.960794	0.880882
ENSG00000091039	OSBPL8	12	76745577	76953589	-1.20455	0.752545	-1.60063	0.109458	0.960751	0.880882
ENSG00000169905	TOR1AIP2	1	179809102	179846938	-8.18684	5.11558	-1.60037	0.109516	0.960523	0.880882
ENSG00000168803	ADAL	15	43622872	43646096	-7.86	4.91164	-1.60028	0.109536	0.960443	0.880882
ENSG00000136279	DBNL	7	44084239	44109055	-0.0495009	0.0309384	-1.59999	0.109602	0.960183	0.880882
ENSG00000176087	SLC35A4	5	139944041	139948688	0.566371	0.354054	1.59967	0.109671	0.959908	0.880882
ENSG00000168090	COPS6	7	99686577	99689823	-1.86796	1.16851	-1.59858	0.109914	0.958945	0.880882
ENSG00000167523	SPATA33	16	89724210	89737680	10.2651	6.42175	1.59849	0.109933	0.958871	0.880882
ENSG00000004939	SLC4A1	17	42325753	42345509	0.022278	0.0139388	1.59827	0.109983	0.958674	0.880882
ENSG00000157657	ZNF618	9	116638562	116818871	27.6529	17.3072	1.59777	0.110094	0.958238	0.880882
ENSG00000171148	TADA3	3	9821544	9834695	-0.283714	0.177583	-1.59764	0.110122	0.958125	0.880882
ENSG00000169635	HIC2	22	21771693	21805752	9.89897	6.19733	1.5973	0.1102	0.95782	0.880882
ENSG00000151657	KIN	10	7792925	7829990	5.70275	3.57249	1.59629	0.110423	0.956939	0.880882
ENSG00000009724	MASP2	1	11086580	11107290	30.4269	19.062	1.59621	0.110442	0.956866	0.880882
ENSG00000154079	C6orf57	6	71276620	71299272	-1.17071	0.733645	-1.59575	0.110545	0.956461	0.880882
ENSG00000141127	PRPSAP2	17	18743398	18834581	-1.0968	0.68735	-1.5957	0.110556	0.956418	0.880882
ENSG00000007062	PROM1	4	15964699	16086001	24.6261	15.4343	1.59554	0.110591	0.956278	0.880882
ENSG00000187024	PTRH1	9	130455257	130487152	-12.0739	7.56855	-1.59528	0.110651	0.956046	0.880882
ENSG00000164068	RNF123	3	49726932	49758962	0.254575	0.159593	1.59516	0.110678	0.95594	0.880882
ENSG00000167553	TUBA1C	12	49582519	49667114	0.202726	0.127128	1.59467	0.110786	0.955514	0.880882
ENSG00000157103	SLC6A1	3	11034410	11080933	-311.508	195.357	-1.59456	0.110811	0.955416	0.880882
ENSG00000135587	SMPD2	6	109761966	109765122	-0.0532838	0.0334238	-1.59419	0.110895	0.95509	0.880882
ENSG00000120942	UBIAD1	1	11333263	11356106	22.5373	14.1372	1.59419	0.110895	0.95509	0.880882
ENSG00000049449	RCN1	11	31833939	32127301	-1.84554	1.15804	-1.59368	0.111009	0.954643	0.880882
ENSG00000137154	RPS6	9	19375713	19380252	-0.0115833	0.00726922	-1.59347	0.111054	0.954466	0.880882
ENSG00000072571	HMMR	5	162887209	162918947	-1.88503	1.18304	-1.59339	0.111074	0.954389	0.880882
ENSG00000174989	FBXW8	12	117348761	117468953	-0.538655	0.33812	-1.59309	0.11114	0.954129	0.880882
ENSG00000173540	GMPPB	3	49754277	49761384	0.452719	0.284186	1.59304	0.111152	0.954084	0.880882
ENSG00000106686	SPATA6L	9	4553386	4666674	-47.6318	29.917	-1.59213	0.111356	0.953287	0.881456
ENSG00000126247	CAPNS1	19	36630477	36641255	1.19206	0.749393	1.5907	0.111678	0.952032	0.881456
ENSG00000138767	CNOT6L	4	78634541	78740769	-0.226397	0.142328	-1.59068	0.111682	0.952017	0.881456
ENSG00000115816	CEBPZ	2	37428755	37458856	0.420769	0.264575	1.59036	0.111754	0.951735	0.881456
ENSG00000107614	TRDMT1	10	17184253	17244053	6.35346	3.99584	1.59002	0.111831	0.951438	0.881456
ENSG00000104320	NBN	8	90945564	91015456	-1.69344	1.0652	-1.58979	0.111883	0.951236	0.881456
ENSG00000177082	WDR73	15	85185999	85197574	0.245839	0.154694	1.58919	0.112017	0.950717	0.881456
ENSG00000198663	C6orf89	6	36839646	36896740	0.75559	0.475583	1.58876	0.112114	0.950341	0.881456
ENSG00000141756	FKBP10	17	39968932	39979465	23.9236	15.0629	1.58825	0.11223	0.949892	0.881456
ENSG00000168040	FADD	11	70049269	70053496	-0.189533	0.119342	-1.58815	0.112252	0.949805	0.881456
ENSG00000040341	STAU2	8	74332604	74659943	1.41825	0.893028	1.58814	0.112256	0.949792	0.881456
ENSG00000161647	MPP3	17	41878167	41910538	-67.3051	42.3963	-1.58752	0.112395	0.949255	0.881456
ENSG00000127418	FGFRL1	4	1003724	1020685	0.768686	0.484266	1.58732	0.112439	0.949082	0.881456
ENSG00000134779	TPGS2	18	34359987	34409158	0.0626457	0.0394671	1.58729	0.112447	0.949052	0.881456
ENSG00000033170	FUT8	14	65877310	66210839	-4.66871	2.94165	-1.58711	0.112489	0.948891	0.881456
ENSG00000125650	PSPN	19	6375159	6379069	-145.88	91.9374	-1.58673	0.112573	0.948564	0.881456
ENSG00000112699	GMDS	6	1624041	2245926	4.96933	3.13208	1.58659	0.112606	0.94844	0.881456
ENSG00000205456	TP53TG3D	16	32264040	32267240	191.795	120.901	1.58638	0.112653	0.948257	0.881456
ENSG00000091651	ORC6	16	46723555	46732306	-8.83099	5.56944	-1.58562	0.112827	0.947589	0.882031
ENSG00000105894	PTN	7	136912088	137028611	20.1826	12.7307	1.58536	0.112885	0.947362	0.882031
ENSG00000197646	PDCD1LG2	9	5510545	5571282	-2.06784	1.30473	-1.58488	0.112995	0.946943	0.882073
ENSG00000151612	ZNF827	4	146678779	146859787	1.99461	1.25888	1.58443	0.113096	0.946554	0.882073
ENSG00000196188	CTSE	1	206317459	206332104	-2.75354	1.73815	-1.58417	0.113154	0.94633	0.882073
ENSG00000119943	PYROXD2	10	100143322	100174941	0.732913	0.462716	1.58394	0.113208	0.946121	0.882073
ENSG00000141526	SLC16A3	17	80186273	80219005	-0.0071486	0.00451454	-1.58346	0.113316	0.94571	0.882289
ENSG00000057935	MTA3	2	42721709	42984087	-52.9936	33.4931	-1.58222	0.113598	0.944628	0.883689
ENSG00000145715	RASA1	5	86563705	86687748	-1.15038	0.727181	-1.58198	0.113655	0.944413	0.883689
ENSG00000170638	TRABD	22	50624344	50638027	-0.0178557	0.0112907	-1.58145	0.113776	0.94395	0.884011
ENSG00000196323	ZBTB44	11	130096572	130184581	207.323	131.174	1.58052	0.113987	0.943144	0.885036
ENSG00000161905	ALOX15	17	4534197	4545589	1.27883	0.809746	1.5793	0.114267	0.94208	0.886587
ENSG00000165487	MICU2	13	22066836	22178353	1.05948	0.671397	1.57802	0.114561	0.940961	0.888211
ENSG00000116473	RAP1A	1	112084840	112259313	60.285	38.2109	1.57769	0.114636	0.940678	0.888211
ENSG00000126705	AHDC1	1	27860546	27930942	-12.6249	8.00682	-1.57677	0.114848	0.939875	0.888769
ENSG00000161618	ALDH16A1	19	49956426	49974305	0.0449839	0.0285407	1.57613	0.114995	0.939319	0.888769
ENSG00000130706	ADRM1	20	60877149	60883918	1.43921	0.913355	1.57574	0.115086	0.938977	0.888769
ENSG00000114395	CYB561D2	3	50388126	50395891	0.509462	0.323335	1.57565	0.115107	0.938898	0.888769
ENSG00000102904	TSNAXIP1	16	67840668	67866051	71.2374	45.2263	1.57513	0.115225	0.938451	0.888769
ENSG00000105974	CAV1	7	116164839	116201233	26.8434	17.0451	1.57484	0.115293	0.938196	0.888769
ENSG00000167419	LPO	17	56295909	56345879	2.60376	1.65407	1.57416	0.115451	0.937601	0.888769
ENSG00000188763	FZD9	7	72848109	72850450	1019.27	647.624	1.57387	0.115518	0.93735	0.888769
ENSG00000185158	LRRC37B	17	30334891	30380523	-6.38598	4.05878	-1.57337	0.115632	0.936922	0.888769
ENSG00000119812	FAM98A	2	33808725	33824449	-1.48633	0.944751	-1.57325	0.115662	0.936811	0.888769
ENSG00000129353	SLC44A2	19	10713133	10755235	0.0317893	0.0202067	1.57321	0.115671	0.936774	0.888769
ENSG00000071537	SEL1L	14	81937893	82000205	-1.18881	0.755763	-1.57299	0.115721	0.936589	0.888769
ENSG00000116670	MAD2L2	1	11734537	11751707	0.54395	0.345833	1.57287	0.115749	0.936483	0.888769
ENSG00000005812	FBXL3	13	77566740	77601330	-0.587447	0.373729	-1.57186	0.115984	0.935602	0.889237
ENSG00000168397	ATG4B	2	242576628	242613272	-0.147374	0.0937612	-1.57181	0.115996	0.935559	0.889237
ENSG00000178950	GAK	4	843064	926161	0.935459	0.595332	1.57132	0.116108	0.935139	0.889237
ENSG00000169087	HSPBAP1	3	122458846	122512671	0.0986787	0.0628079	1.57112	0.116155	0.934964	0.889237
ENSG00000167995	BEST1	11	61717293	61732987	-0.158873	0.101147	-1.57071	0.11625	0.934607	0.889237
ENSG00000092009	CMA1	14	24974559	24977471	3.46101	2.20399	1.57034	0.116336	0.934285	0.889237
ENSG00000119608	PROX2	14	75319736	75330537	636.266	405.27	1.56998	0.11642	0.933973	0.889237
ENSG00000114354	TFG	3	100428205	100467810	-0.608297	0.387731	-1.56886	0.11668	0.933003	0.889237
ENSG00000179454	KLHL28	14	45393522	45511525	22.0805	14.0749	1.56879	0.116697	0.93294	0.889237
ENSG00000118363	SPCS2	11	74660292	74690076	1.27327	0.812326	1.56743	0.117013	0.931765	0.889237
ENSG00000166452	AKIP1	11	8932686	8941631	0.666594	0.425308	1.56732	0.11704	0.931667	0.889237
ENSG00000123329	ARHGAP9	12	57866038	57882597	-0.0046896	0.00299254	-1.56711	0.117089	0.931482	0.889237
ENSG00000137764	MAP2K5	15	67835047	68099461	-0.474206	0.302641	-1.56689	0.11714	0.931295	0.889237
ENSG00000221937	TAS2R40	7	142919130	142920162	0.350433	0.223821	1.56568	0.117423	0.930247	0.889237
ENSG00000124795	DEK	6	18224099	18265054	0.635601	0.406014	1.56547	0.117474	0.93006	0.889237
ENSG00000015153	YAF2	12	42550906	42632151	14.4285	9.21845	1.56518	0.117541	0.929811	0.889237
ENSG00000184924	PTRHD1	2	25012603	25016251	-1.8219	1.16418	-1.56496	0.117593	0.929619	0.889237
ENSG00000089351	GRAMD1A	19	35485688	35517375	-0.0051053	0.00326582	-1.56326	0.117991	0.928151	0.889237
ENSG00000182742	HOXB4	17	46652875	46657473	-8.83553	5.65199	-1.56326	0.117991	0.92815	0.889237
ENSG00000164933	SLC25A32	8	104410863	104427417	-4.05049	2.59236	-1.56247	0.118177	0.927467	0.889237
ENSG00000170209	ANKK1	11	113258513	113271140	0.852168	0.545451	1.56232	0.118213	0.927336	0.889237
ENSG00000185339	TCN2	22	31002825	31023265	0.0370292	0.0237042	1.56214	0.118256	0.927176	0.889237
ENSG00000168517	HEXIM2	17	43238067	43247407	-95.5674	61.1852	-1.56194	0.118303	0.927004	0.889237
ENSG00000172640	OR10AD1	12	48596081	48597170	-29.1412	18.6576	-1.5619	0.118312	0.926972	0.889237
ENSG00000120158	RCL1	9	4792869	4885917	0.0869765	0.0557012	1.56148	0.11841	0.926612	0.889237
ENSG00000172243	CLEC7A	12	10269376	10282857	0.0156587	0.0100315	1.56095	0.118536	0.92615	0.889237
ENSG00000131368	MRPS25	3	15083967	15106842	1.71052	1.09588	1.56086	0.118556	0.926077	0.889237
ENSG00000127666	TICAM1	19	4815944	4831716	0.426907	0.273519	1.56079	0.118572	0.926017	0.889237
ENSG00000084463	WBP11	12	14939410	14956474	-0.599944	0.38451	-1.56028	0.118694	0.925571	0.889237
ENSG00000158850	B4GALT3	1	161141100	161147287	-12.5847	8.06591	-1.56023	0.118705	0.92553	0.889237
ENSG00000178295	GEN1	2	17935125	17966632	1.99915	1.28137	1.56017	0.11872	0.925476	0.889237
ENSG00000007080	CCDC124	19	18043825	18054800	-0.103021	0.0660459	-1.55984	0.118799	0.925189	0.889237
ENSG00000123416	TUBA1B	12	49521565	49525180	0.132903	0.0852696	1.55863	0.119085	0.924143	0.889237
ENSG00000102595	UGGT2	13	96453834	96705736	8.31379	5.33443	1.55851	0.119111	0.924047	0.889237
ENSG00000198198	SZT2	1	43855553	43918321	0.765762	0.491355	1.55847	0.119122	0.924008	0.889237
ENSG00000189339	SLC35E2B	1	1592939	1624167	-0.139242	0.0893474	-1.55843	0.119131	0.923975	0.889237
ENSG00000122299	ZC3H7A	16	11844442	11891123	-3.1743	2.03921	-1.55663	0.119558	0.922422	0.889237
ENSG00000189298	ZKSCAN3	6	28317691	28336947	4.31993	2.77649	1.5559	0.119733	0.921788	0.889237
ENSG00000116918	TSNAX	1	231664399	231702270	0.41908	0.26938	1.55572	0.119775	0.921633	0.889237
ENSG00000203791	METTL10	10	126436718	126480439	-1.26158	0.8111	-1.5554	0.119852	0.921356	0.889237
ENSG00000183281	PLGLB1	2	87229682	87248975	1.0013	0.644133	1.5545	0.120066	0.92058	0.889237
ENSG00000141577	AZI1	17	79163393	79196799	0.526235	0.338806	1.5532	0.120374	0.919467	0.889237
ENSG00000135898	GPR55	2	231772033	231825781	-0.993226	0.639507	-1.55311	0.120397	0.919386	0.889237
ENSG00000144120	TMEM177	2	120436743	120444083	3.85841	2.48454	1.55297	0.120431	0.919262	0.889237
ENSG00000189283	FHIT	3	59735036	61237133	-2.20684	1.42135	-1.55263	0.120511	0.918974	0.889237
ENSG00000108256	NUFIP2	17	27582854	27621136	-1.58984	1.02398	-1.55261	0.120516	0.918955	0.889237
ENSG00000183762	KREMEN1	22	29469066	29564321	0.0245904	0.0158415	1.55227	0.120597	0.918665	0.889237
ENSG00000187961	KLHL17	1	895967	901095	-4.65404	2.99915	-1.55179	0.120713	0.918246	0.889237
ENSG00000169607	CKAP2L	2	113493930	113522254	-8.18955	5.27817	-1.55159	0.120761	0.918074	0.889237
ENSG00000139405	RITA1	12	113623331	113630173	0.673225	0.433942	1.55142	0.120802	0.917927	0.889237
ENSG00000084652	TXLNA	1	32645287	32663886	-5.71965	3.68701	-1.5513	0.12083	0.917824	0.889237
ENSG00000130304	SLC27A1	19	17579578	17616977	0.928391	0.598499	1.5512	0.120854	0.917739	0.889237
ENSG00000136874	STX17	9	102668915	102732618	0.900868	0.580836	1.55098	0.120905	0.917554	0.889237
ENSG00000133026	MYH10	17	8377523	8534079	-9.26455	5.97376	-1.55087	0.120932	0.917458	0.889237
ENSG00000185909	KLHDC8B	3	49209044	49213917	0.169457	0.10927	1.55081	0.120947	0.917406	0.889237
ENSG00000134285	FKBP11	12	49315301	49320257	0.335217	0.216177	1.55066	0.120984	0.917272	0.889237
ENSG00000242110	AMACR	5	33986283	34008220	1.64999	1.06449	1.55003	0.121134	0.916734	0.889237
ENSG00000106479	ZNF862	7	149535456	149564568	-5.64786	3.64373	-1.55002	0.121136	0.916727	0.889237
ENSG00000145569	FAM105A	5	14581884	14615116	-0.84657	0.546221	-1.54987	0.121173	0.916594	0.889237
ENSG00000105996	HOXA2	7	27139721	27142430	11.0964	7.16137	1.54948	0.121267	0.916256	0.889237
ENSG00000005700	IBTK	6	82879700	82957471	-3.81123	2.45982	-1.5494	0.121286	0.916189	0.889237
ENSG00000139133	ALG10	12	34175216	34182629	-24.6131	15.8918	-1.54879	0.121431	0.915669	0.889237
ENSG00000179832	MROH1	8	145202919	145316843	-14.1989	9.16895	-1.54859	0.12148	0.915494	0.889237
ENSG00000187678	SPRY4	5	141689992	141706020	23.5338	15.2038	1.54789	0.121649	0.91489	0.889237
ENSG00000163605	PPP4R2	3	73045936	73118350	0.18777	0.121324	1.54767	0.121701	0.914705	0.889237
ENSG00000158435	CNOT11	2	101869264	101886778	-3.86962	2.50103	-1.54721	0.121812	0.914311	0.889237
ENSG00000165861	ZFYVE1	14	73436159	73493920	1.56209	1.00977	1.54697	0.12187	0.914105	0.889237
ENSG00000173166	RAPH1	2	204259068	204400133	87.5893	56.6222	1.54691	0.121886	0.914047	0.889237
ENSG00000171467	ZNF318	6	43274872	43337216	1.4445	0.934181	1.54628	0.122038	0.913506	0.889237
ENSG00000108932	SLC16A6	17	66263167	66287408	0.338008	0.218616	1.54612	0.122075	0.913375	0.889237
ENSG00000171992	SYNPO	5	149980642	150038782	0.834145	0.539524	1.54608	0.122086	0.913333	0.889237
ENSG00000108591	DRG2	17	17991200	18011285	1.71743	1.11085	1.54605	0.122093	0.91331	0.889237
ENSG00000111728	ST8SIA1	12	22216707	22589975	-21.6976	14.0373	-1.54572	0.122173	0.913024	0.889237
ENSG00000157637	SLC38A10	17	79218800	79269347	0.0565949	0.0366342	1.54487	0.122379	0.912294	0.889237
ENSG00000119402	FBXW2	9	123514256	123555690	0.858641	0.555848	1.54474	0.122409	0.912186	0.889237
ENSG00000181904	C5orf24	5	134181370	134195427	-33.4331	21.6443	-1.54466	0.122429	0.912116	0.889237
ENSG00000185344	ATP6V0A2	12	124196865	124246302	-0.737494	0.47757	-1.54427	0.122524	0.911778	0.889237
ENSG00000166484	MAPK7	17	19281034	19286857	2.9511	1.91106	1.54422	0.122535	0.911739	0.889237
ENSG00000099331	MYO9B	19	17186591	17325346	-0.311923	0.202069	-1.54364	0.122674	0.911246	0.889237
ENSG00000102547	CAB39L	13	49882786	50018262	16.7563	10.856	1.54351	0.122706	0.911133	0.889237
ENSG00000036565	SLC18A1	8	20002366	20040717	2.69128	1.74381	1.54333	0.12275	0.910979	0.889237
ENSG00000179943	FIZ1	19	56102746	56113336	11.0913	7.19088	1.54242	0.122972	0.910193	0.889237
ENSG00000164816	DEFA5	8	6912831	6914256	-0.169815	0.110125	-1.54202	0.123069	0.909852	0.889237
ENSG00000169291	SHE	1	154442248	154474589	609.628	395.465	1.54155	0.123184	0.909446	0.889237
ENSG00000182217	HIST2H4B	1	149825607	149832714	0.917446	0.595286	1.54119	0.123272	0.909137	0.889237
ENSG00000269099	LSP1	13	25591541	25591675	0.0391308	0.0253942	1.54093	0.123333	0.908922	0.889237
ENSG00000130592	LSP1	11	1874200	1913497	0.0391308	0.0253942	1.54093	0.123333	0.908922	0.889237
ENSG00000049541	RFC2	7	73645829	73668774	-2.71585	1.76272	-1.54072	0.123385	0.908737	0.889237
ENSG00000184682	C11orf89	11	1910375	1912084	-0.125274	0.0813133	-1.54064	0.123405	0.908667	0.889237
ENSG00000153789	FAM92B	16	85131965	85146114	14.196	9.21925	1.53982	0.123603	0.90797	0.889237
ENSG00000186026	ZNF284	19	44576297	44593766	-13.9704	9.07445	-1.53953	0.123676	0.907716	0.889237
ENSG00000187699	C2orf88	2	190744335	191068210	-3.57611	2.32294	-1.53948	0.123688	0.907674	0.889237
ENSG00000181322	NME9	3	137980279	138048728	-202.176	131.359	-1.53911	0.123777	0.907359	0.889237
ENSG00000169683	LRRC45	17	79981178	79989027	-0.408786	0.265636	-1.5389	0.123829	0.907176	0.889237
ENSG00000164024	METAP1	4	99916771	99983964	-3.76153	2.44493	-1.5385	0.123926	0.906836	0.889237
ENSG00000204161	C10orf128	10	50362773	50396630	0.0626663	0.0407327	1.53848	0.123932	0.906816	0.889237
ENSG00000166716	ZNF592	15	85291866	85349659	-0.688354	0.447739	-1.5374	0.124196	0.905894	0.889237
ENSG00000205572	SERF1B	5	69321074	69338940	-15.874	10.332	-1.53639	0.124442	0.905034	0.889237
ENSG00000169231	THBS3	1	155165379	155178842	-0.0891815	0.0580479	-1.53634	0.124454	0.90499	0.889237
ENSG00000239264	TXNDC5	6	7881483	8026646	0.455647	0.296596	1.53625	0.124476	0.904913	0.889237
ENSG00000085721	RRN3	16	15153879	15188174	0.664602	0.432659	1.53609	0.124517	0.904772	0.889237
ENSG00000115211	EIF2B4	2	27587219	27593353	2.84749	1.85483	1.53517	0.124741	0.903989	0.889237
ENSG00000127951	FGL2	7	76822688	76829143	0.335248	0.21838	1.53516	0.124746	0.903975	0.889237
ENSG00000185955	C7orf61	7	100054238	100061894	-0.949625	0.618989	-1.53415	0.124992	0.903118	0.889237
ENSG00000099899	TRMT2A	22	20099389	20104915	1.32826	0.865925	1.53392	0.12505	0.902917	0.889237
ENSG00000013016	EHD3	2	31456880	31492313	-2.84891	1.85737	-1.53384	0.125069	0.902851	0.889237
ENSG00000168569	TMEM223	11	62539101	62559493	-1.00182	0.653169	-1.53378	0.125084	0.902799	0.889237
ENSG00000189159	HN1	17	73131343	73164376	0.0508485	0.0331665	1.53313	0.125244	0.902242	0.889237
ENSG00000244005	NFS1	20	34255977	34287281	5.97387	3.89817	1.53248	0.125404	0.90169	0.889237
ENSG00000132768	DPH2	1	44435672	44439041	4.98932	3.25598	1.53235	0.125435	0.901581	0.889237
ENSG00000132254	ARFIP2	11	6496910	6502666	1.47143	0.960964	1.5312	0.12572	0.900596	0.889237
ENSG00000213699	SLC35F6	2	26987152	27004099	-1.56276	1.02082	-1.53088	0.125799	0.900323	0.889237
ENSG00000111412	C12orf49	12	117153593	117175875	1.86452	1.21846	1.53022	0.125961	0.899762	0.889237
ENSG00000091140	DLD	7	107531415	107572175	-0.988358	0.645896	-1.53021	0.125964	0.899753	0.889237
ENSG00000146872	TLK2	17	60536019	60692842	9.01074	5.89005	1.52982	0.126061	0.899421	0.889237
ENSG00000172345	STARD5	15	81601394	81616524	-0.854334	0.558481	-1.52975	0.126079	0.899356	0.889237
ENSG00000187231	SESTD1	2	179966419	180129517	2.10373	1.37588	1.52901	0.126263	0.898726	0.889237
ENSG00000064607	SUGP2	19	19101697	19144832	0.544616	0.356268	1.52867	0.126347	0.898436	0.889237
ENSG00000168389	MFSD2A	1	40420802	40435638	1.54233	1.00898	1.5286	0.126363	0.89838	0.889237
ENSG00000185090	MANEAL	1	38259474	38266809	-4984.01	3260.81	-1.52846	0.126399	0.898257	0.889237
ENSG00000159921	GNE	9	36214438	36277053	2.40779	1.57548	1.52829	0.126441	0.898112	0.889237
ENSG00000123612	ACVR1C	2	158383279	158485517	-84.3505	55.2117	-1.52776	0.126571	0.897666	0.889237
ENSG00000129282	MRM1	17	34958001	34965407	126.622	82.883	1.52772	0.126583	0.897626	0.889237
ENSG00000112877	CEP72	5	612387	667283	3.8679	2.53218	1.5275	0.126637	0.89744	0.889237
ENSG00000165118	C9orf64	9	86553226	86571901	2.67777	1.75345	1.52714	0.126726	0.897135	0.889237
ENSG00000161929	SCIMP	17	5112256	5138155	-0.0191269	0.0125284	-1.52668	0.12684	0.896744	0.889237
ENSG00000163320	CGGBP1	3	88101094	88199035	-0.191699	0.125611	-1.52613	0.126977	0.896276	0.889237
ENSG00000167447	SMG8	17	57286761	57292608	0.959847	0.628963	1.52608	0.12699	0.89623	0.889237
ENSG00000171055	FEZ2	2	36778570	36873230	0.183753	0.120461	1.52541	0.127157	0.895661	0.889237
ENSG00000129515	SNX6	14	35030300	35099389	0.343462	0.225167	1.52537	0.127167	0.895626	0.889237
ENSG00000145949	MYLK4	6	2663863	2751200	-14.496	9.51157	-1.52404	0.127499	0.894494	0.889237
ENSG00000051341	POLQ	3	121150278	121264853	-9.11844	5.98386	-1.52384	0.127549	0.894323	0.889237
ENSG00000257315	ZBED6	1	203765437	203769686	4.06526	2.66781	1.52382	0.127555	0.894304	0.889237
ENSG00000234511	C5orf58	5	169659451	169679579	-0.111675	0.073349	-1.52251	0.127881	0.893195	0.889237
ENSG00000172123	SLFN12	17	33738079	33760302	0.188824	0.124023	1.5225	0.127884	0.893183	0.889237
ENSG00000092108	SCFD1	14	31091318	31205018	-0.187182	0.122961	-1.52229	0.127936	0.893006	0.889237
ENSG00000197403	OR6N1	1	158735466	158736492	-1.56267	1.02656	-1.52223	0.127951	0.892956	0.889237
ENSG00000151458	ANKRD50	4	125585207	125633887	-3.13791	2.06146	-1.52218	0.127964	0.892912	0.889237
ENSG00000116898	MRPS15	1	36921319	36930038	-1.11723	0.733984	-1.52214	0.127973	0.89288	0.889237
ENSG00000167780	SOAT2	12	53497302	53518322	-7.12015	4.6788	-1.52179	0.128062	0.89258	0.889237
ENSG00000154589	LY96	8	74903587	74941322	0.0157772	0.0103678	1.52175	0.128071	0.892548	0.889237
ENSG00000134215	VAV3	1	108113782	108507766	-1.42575	0.936915	-1.52175	0.128072	0.892545	0.889237
ENSG00000157578	LCA5L	21	40777770	40817731	3.3915	2.22904	1.52151	0.128133	0.89234	0.889237
ENSG00000176438	SYNE3	14	95883831	95942173	2.56194	1.68387	1.52146	0.128144	0.892302	0.889237
ENSG00000214226	C17orf67	17	54869274	54916134	-2.14552	1.41034	-1.52128	0.128188	0.892151	0.889237
ENSG00000105327	BBC3	19	47724081	47736023	-0.533078	0.350428	-1.52122	0.128204	0.892097	0.889237
ENSG00000182795	C1orf116	1	207191866	207206101	7.20089	4.73542	1.52064	0.128349	0.891607	0.889237
ENSG00000155158	TTC39B	9	15163620	15307358	1.04581	0.687911	1.52027	0.128443	0.891289	0.889237
ENSG00000101624	CEP76	18	12661832	12702776	-35.5914	23.4191	-1.51976	0.128572	0.890854	0.889237
ENSG00000101199	ARFGAP1	20	61904137	61921142	-0.537045	0.353682	-1.51844	0.128904	0.889735	0.889237
ENSG00000160014	CALM3	19	47104331	47114050	-0.100844	0.0664243	-1.51817	0.128971	0.889508	0.889237
ENSG00000090857	PDPR	16	70147529	70195203	-0.585891	0.38592	-1.51817	0.128973	0.889502	0.889237
ENSG00000146918	NCAPG2	7	158424003	158497520	0.71574	0.471485	1.51805	0.129001	0.889408	0.889237
ENSG00000173801	JUP	17	39775692	39943183	-0.114734	0.0756204	-1.51724	0.129207	0.888713	0.889237
ENSG00000136816	TOR1B	9	132565432	132573560	-0.0410971	0.0270893	-1.5171	0.129242	0.888596	0.889237
ENSG00000148290	SURF1	9	136218610	136223552	-0.0586832	0.0386897	-1.51677	0.129326	0.888315	0.889237
ENSG00000246922	UBAP1L	15	65385338	65407535	-3.3998	2.24209	-1.51635	0.129431	0.887963	0.889237
ENSG00000141698	NT5C3B	17	39981335	39992523	0.0321987	0.0212461	1.51551	0.129644	0.887247	0.889237
ENSG00000184232	OAF	11	120081475	120101041	-1.37584	0.907859	-1.51548	0.129652	0.887222	0.889237
ENSG00000032219	ARID4A	14	58765103	58840605	5.69125	3.7561	1.5152	0.129721	0.886989	0.889237
ENSG00000203872	C6orf163	6	88054567	88075181	-6.80241	4.4914	-1.51454	0.129889	0.886428	0.889237
ENSG00000158109	TPRG1L	1	3541566	3546691	-0.0777779	0.0513576	-1.51444	0.129915	0.88634	0.889237
ENSG00000126746	ZNF384	12	6775643	6798738	0.145237	0.0959057	1.51438	0.12993	0.88629	0.889237
ENSG00000151233	GXYLT1	12	42475647	42538681	1.1935	0.788333	1.51395	0.130038	0.885929	0.889237
ENSG00000055118	KCNH2	7	150642049	150675403	-1.22365	0.808274	-1.5139	0.130051	0.885886	0.889237
ENSG00000185947	ZNF267	16	31885079	31928668	0.0894981	0.059121	1.51381	0.130073	0.885812	0.889237
ENSG00000143952	VPS54	2	64119280	64246206	1.38371	0.914193	1.51359	0.130129	0.885625	0.889237
ENSG00000183598	HIST2H3D	1	149784826	149785236	4.80455	3.17449	1.51349	0.130156	0.885535	0.889237
ENSG00000119139	TJP2	9	71736209	71870124	-0.315944	0.208914	-1.51232	0.130453	0.884547	0.889237
ENSG00000167578	RAB4B	19	41284121	41302847	-0.2002	0.132397	-1.51212	0.130502	0.884381	0.889237
ENSG00000139112	GABARAPL1	12	10365057	10375727	7.47458	4.94423	1.51178	0.13059	0.88409	0.889237
ENSG00000196151	WDSUB1	2	160092304	160143310	0.330381	0.218553	1.51168	0.130616	0.884002	0.889237
ENSG00000164941	INTS8	8	95825539	95893974	0.541827	0.358537	1.51122	0.130733	0.883614	0.889237
ENSG00000163312	HELQ	4	84328496	84377009	3.41919	2.26286	1.511	0.130788	0.883433	0.889237
ENSG00000186807	ANXA8L2	10	47746936	47763041	1.95656	1.29515	1.51069	0.130868	0.883165	0.889237
ENSG00000172456	FGGY	1	59762310	60233347	-17.3535	11.4881	-1.51057	0.130899	0.883064	0.889237
ENSG00000173080	RXFP4	1	155911480	155912625	48.9227	32.3892	1.51046	0.130925	0.882977	0.889237
ENSG00000159882	ZNF230	19	44507100	44518078	3.97814	2.63461	1.50996	0.131055	0.882548	0.889237
ENSG00000081665	ZNF506	19	19896648	19932560	1.42376	0.943066	1.50971	0.131117	0.882341	0.889237
ENSG00000119541	VPS4B	18	61056423	61089716	-0.339903	0.225168	-1.50955	0.131158	0.882206	0.889237
ENSG00000151353	TMEM18	2	667335	677439	0.719482	0.4767	1.5093	0.131223	0.881989	0.889237
ENSG00000027001	MIPEP	13	24304328	24463558	-4.08899	2.70962	-1.50906	0.131283	0.881792	0.889237
ENSG00000107281	NPDC1	9	139933922	139940655	-0.16033	0.106289	-1.50844	0.131442	0.881265	0.889237
ENSG00000076356	PLXNA2	1	208195587	208417665	58.2194	38.5976	1.50837	0.13146	0.881206	0.889237
ENSG00000054179	ENTPD2	9	139942550	139948497	2.25463	1.49484	1.50827	0.131485	0.881124	0.889237
ENSG00000152240	HAUS1	18	43684298	43708299	1.16098	0.769819	1.50812	0.131524	0.880995	0.889237
ENSG00000181744	C3orf58	3	143690640	143767561	-21.6508	14.3631	-1.5074	0.131709	0.880383	0.889237
ENSG00000170430	MGMT	10	131265448	131566271	-0.0941423	0.0624622	-1.50719	0.131762	0.880209	0.889237
ENSG00000174695	TMEM167A	5	82348665	82373682	0.86317	0.572739	1.50709	0.131787	0.880126	0.889237
ENSG00000182004	SNRPE	1	203830731	203839678	1.98092	1.31457	1.5069	0.131836	0.879967	0.889237
ENSG00000212998	RBM12B-AS1	8	94752349	94753001	447.434	296.964	1.5067	0.131888	0.879794	0.889237
ENSG00000143951	WDPCP	2	63348518	64054977	-4.41171	2.92856	-1.50644	0.131953	0.87958	0.889237
ENSG00000166562	SEC11C	18	56806709	56826068	0.190622	0.126567	1.50609	0.132043	0.879285	0.889237
ENSG00000204991	SPIRE2	16	89884587	89937727	-3.43848	2.28367	-1.50568	0.13215	0.878934	0.889237
ENSG00000053108	FSTL4	5	132532147	132948255	9.14606	6.07516	1.50548	0.1322	0.87877	0.889237
ENSG00000169599	NFU1	2	69622882	69664760	3.06157	2.03379	1.50535	0.132234	0.878657	0.889237
ENSG00000159314	ARHGAP27	17	43471275	43511787	-0.0872955	0.0579905	-1.50534	0.132236	0.878649	0.889237
ENSG00000118418	HMGN3	6	79910962	79944406	-3.15689	2.0973	-1.50522	0.132268	0.878546	0.889237
ENSG00000197965	MPZL1	1	167690429	167761156	0.160466	0.106608	1.5052	0.132274	0.878527	0.889237
ENSG00000181619	GPR135	14	59895740	59932060	9.84106	6.53939	1.50489	0.132353	0.878267	0.889237
ENSG00000156042	TTC18	10	75013517	75118617	4.01411	2.66755	1.50479	0.132377	0.878186	0.889237
ENSG00000103490	PYCARD	16	31212806	31214771	0.013002	0.00864117	1.50466	0.132411	0.878075	0.889237
ENSG00000041988	THAP3	1	6684926	6695646	0.384548	0.255691	1.50396	0.132592	0.877482	0.889237
ENSG00000160339	FCN2	9	137772654	137779924	0.738656	0.491175	1.50386	0.132619	0.877395	0.889237
ENSG00000150967	ABCB9	12	123405498	123466196	4.87829	3.24398	1.5038	0.132633	0.877347	0.889237
ENSG00000104953	TLE6	19	2977444	2995177	92.9225	61.8043	1.50349	0.132711	0.877092	0.889237
ENSG00000176092	AIM1L	1	26648350	26680621	-8.29583	5.51816	-1.50337	0.132744	0.876986	0.889237
ENSG00000104375	STK3	8	99413631	99955055	7776.91	5173.16	1.50332	0.132757	0.876943	0.889237
ENSG00000155542	SETD9	5	56205087	56221359	-0.234712	0.156136	-1.50326	0.132772	0.876894	0.889237
ENSG00000082516	GEMIN5	5	154266976	154317769	10.8947	7.24797	1.50313	0.132804	0.876787	0.889237
ENSG00000204673	AKT1S1	19	50372295	50381716	0.997901	0.663913	1.50306	0.132823	0.876726	0.889237
ENSG00000123485	HJURP	2	234742062	234763212	-0.347237	0.231162	-1.50214	0.133062	0.875946	0.889237
ENSG00000205189	ZBTB10	8	81397854	81438500	8.84354	5.88761	1.50206	0.133082	0.875881	0.889237
ENSG00000133985	TTC9	14	71108504	71142077	-0.267459	0.178111	-1.50165	0.133188	0.875534	0.889237
ENSG00000198682	PAPSS2	10	89419370	89507462	0.564481	0.375909	1.50164	0.13319	0.875529	0.889237
ENSG00000183621	ZNF438	10	31109136	31320866	-0.0569089	0.0379035	-1.50142	0.133248	0.875339	0.889237
ENSG00000138346	DNA2	10	70173821	70231879	-1.13563	0.756401	-1.50136	0.133261	0.875296	0.889237
ENSG00000169180	XPO6	16	28109300	28223241	0.0081188	0.00540773	1.50133	0.133269	0.875269	0.889237
ENSG00000125447	GGA3	17	73232694	73258444	-0.332739	0.221729	-1.50066	0.133445	0.874699	0.8895
ENSG00000067836	ROGDI	16	4846969	4852951	0.0450785	0.0300411	1.50056	0.133469	0.87462	0.8895
ENSG00000140320	BAHD1	15	40731920	40760441	-1.11605	0.744448	-1.49916	0.133832	0.873441	0.890204
ENSG00000188820	FAM26F	6	116782533	116784934	0.0769168	0.0513348	1.49834	0.134046	0.872747	0.890204
ENSG00000204977	TRIM13	13	50570024	50594617	0.933675	0.623166	1.49828	0.134062	0.872695	0.890204
ENSG00000248874	C5orf17	5	23951457	24178372	-0.18504	0.123514	-1.49813	0.1341	0.872573	0.890204
ENSG00000158856	DMTN	8	21906506	21940038	0.029592	0.0197537	1.49805	0.134121	0.872503	0.890204
ENSG00000135250	SRPK2	7	104751151	105039755	0.670355	0.447665	1.49745	0.134277	0.871999	0.890204
ENSG00000185686	PRAME	22	22890123	22901768	282.963	189.028	1.49693	0.134411	0.871566	0.890204
ENSG00000100225	FBXO7	22	32870663	32894818	0.0038237	0.00255453	1.49683	0.134438	0.871478	0.890204
ENSG00000086544	ITPKC	19	41223008	41246765	0.138304	0.0923983	1.49682	0.13444	0.871472	0.890204
ENSG00000051620	HEBP2	6	138724668	138743334	0.565829	0.378155	1.49629	0.134578	0.871025	0.890204
ENSG00000257103	LSM14A	19	34663409	34720420	-0.712038	0.475899	-1.49619	0.134603	0.870946	0.890204
ENSG00000185164	NOMO2	16	18511182	18573533	1.2103	0.809373	1.49535	0.134822	0.870238	0.890204
ENSG00000182600	C2orf82	2	233721980	233743418	-4.80999	3.21682	-1.49526	0.134846	0.870162	0.890204
ENSG00000100908	EMC9	14	24608174	24610797	0.431916	0.288908	1.49499	0.134916	0.869936	0.890204
ENSG00000160049	DFFA	1	10516579	10532583	-3.15482	2.11055	-1.49479	0.13497	0.869762	0.890204
ENSG00000198909	MAP3K3	17	61699775	61773663	-0.0294231	0.0196866	-1.49458	0.135025	0.869586	0.890204
ENSG00000101751	POLI	18	51795774	51847636	-0.255138	0.170748	-1.49423	0.135115	0.869296	0.890204
ENSG00000086598	TMED2	12	124069078	124083116	0.150052	0.100425	1.49417	0.135131	0.869246	0.890204
ENSG00000113140	SPARC	5	151040657	151066726	0.177023	0.1185	1.49387	0.13521	0.868993	0.890204
ENSG00000070759	TESK2	1	45809555	45956872	-0.0980312	0.0656235	-1.49384	0.135217	0.868968	0.890204
ENSG00000168350	DEGS2	14	100612756	100626500	-6.99023	4.68069	-1.49342	0.135328	0.868613	0.890204
ENSG00000110887	DAO	12	109252708	109294819	-4.37132	2.92792	-1.49298	0.135443	0.868242	0.890204
ENSG00000187866	FAM122A	9	71394964	71398609	4.5102	3.0212	1.49285	0.135477	0.868134	0.890204
ENSG00000170310	STX8	17	9153788	9479908	0.167144	0.112058	1.49159	0.135808	0.867076	0.890204
ENSG00000159905	ZNF221	19	44455375	44471861	-10.4991	7.04064	-1.49121	0.135906	0.86676	0.890204
ENSG00000128294	TPST2	22	26921458	26992681	0.605566	0.406279	1.49052	0.136088	0.866179	0.890204
ENSG00000111875	ASF1A	6	119215384	119230332	-488.794	328.017	-1.49015	0.136184	0.865873	0.890204
ENSG00000234284	ZNF879	5	178450753	178462065	-10.8697	7.29721	-1.48956	0.136339	0.865378	0.890204
ENSG00000169994	MYO7B	2	128293378	128395304	0.153683	0.103184	1.48941	0.13638	0.865248	0.890204
ENSG00000117399	CDC20	1	43824626	43828874	48.9342	32.8601	1.48917	0.136443	0.865048	0.890204
ENSG00000213689	TREX1	3	48506445	48509044	-0.0526228	0.0353445	-1.48885	0.136526	0.864785	0.890204
ENSG00000205937	RNPS1	16	2303117	2318413	0.0667056	0.044816	1.48843	0.136637	0.864432	0.890204
ENSG00000135362	PRR5L	11	36317838	36486754	-5.57323	3.7446	-1.48834	0.136662	0.864354	0.890204
ENSG00000256229	ZNF486	19	20278037	20311299	-0.928052	0.623633	-1.48814	0.136714	0.864187	0.890204
ENSG00000123200	ZC3H13	13	46528600	46626894	-0.197635	0.132832	-1.48786	0.136788	0.863952	0.890204
ENSG00000123453	SARDH	9	136528682	136605077	1.74863	1.17543	1.48766	0.136841	0.863783	0.890204
ENSG00000116128	BCL9	1	147013182	147098017	-15.9336	10.7106	-1.48765	0.136843	0.863777	0.890204
ENSG00000170445	HARS	5	140052758	140071609	14.5707	9.7972	1.48723	0.136953	0.863427	0.890204
ENSG00000115073	ACTR1B	2	98272431	98280570	0.160085	0.107651	1.48707	0.136995	0.863294	0.890204
ENSG00000174529	TMEM81	1	205052258	205053645	-0.701735	0.471911	-1.48701	0.137013	0.863238	0.890204
ENSG00000140107	SLC25A47	14	100789674	100796715	-0.0360014	0.0242187	-1.48651	0.137144	0.862822	0.890204
ENSG00000188282	RUFY4	2	218899683	218955304	-2.00364	1.34824	-1.48611	0.137249	0.86249	0.890204
ENSG00000198477	ZNF280B	22	22838767	22863505	429.358	289.006	1.48564	0.137376	0.86209	0.890204
ENSG00000162642	C1orf52	1	85715639	85725355	12.9941	8.74766	1.48543	0.137429	0.86192	0.890204
ENSG00000095380	NANS	9	100819021	100845357	-7.10278	4.78242	-1.48518	0.137495	0.861712	0.890204
ENSG00000132470	ITGB4	17	73717408	73753899	108.233	72.8957	1.48477	0.137605	0.861365	0.890204
ENSG00000184293	CLECL1	12	9868456	9885895	0.17321	0.116697	1.48427	0.137737	0.860951	0.890204
ENSG00000111877	MCM9	6	119134605	119256327	0.950358	0.640402	1.484	0.137809	0.860724	0.890204
ENSG00000151012	SLC7A11	4	139085251	139163503	81.8134	55.1436	1.48364	0.137903	0.860425	0.890204
ENSG00000175221	MED16	19	867962	893218	0.100119	0.0674845	1.48358	0.137921	0.860371	0.890204
ENSG00000230567	FAM203B	8	145437880	145440835	6.03878	4.07096	1.48338	0.137973	0.860205	0.890204
ENSG00000175395	ZNF25	10	38238500	38265561	-2.1706	1.46353	-1.48312	0.138041	0.859991	0.890204
ENSG00000164880	INTS1	7	1509913	1545489	0.0499405	0.033675	1.48302	0.13807	0.8599	0.890204
ENSG00000179041	RRS1	8	67341263	67342966	-15.8557	10.6944	-1.48261	0.138177	0.859565	0.890204
ENSG00000136717	BIN1	2	127805603	127864931	0.0437041	0.0294836	1.48232	0.138256	0.859316	0.890204
ENSG00000092094	OSGEP	14	20914570	20923264	0.104052	0.0702143	1.48192	0.138361	0.858987	0.890204
ENSG00000187912	CLEC17A	19	14693896	14721969	-0.464297	0.313329	-1.48182	0.138389	0.858899	0.890204
ENSG00000198160	MIER1	1	67390578	67454302	-0.573687	0.387171	-1.48174	0.13841	0.858832	0.890204
ENSG00000117632	STMN1	1	26210672	26233482	-0.473188	0.319461	-1.48121	0.138551	0.858391	0.890204
ENSG00000109445	ZNF330	4	142142041	142155851	0.865333	0.584292	1.48099	0.138608	0.858212	0.890204
ENSG00000002549	LAP3	4	17578815	17609595	0.0376533	0.0254244	1.48099	0.138609	0.858207	0.890204
ENSG00000185800	DMWD	19	46286205	46296060	-0.552099	0.372799	-1.48096	0.138618	0.858181	0.890204
ENSG00000166913	YWHAB	20	43514317	43537173	0.0140243	0.00947008	1.48091	0.138631	0.85814	0.890204
ENSG00000163156	SCNM1	1	151129140	151142773	3.08485	2.08383	1.48038	0.138773	0.857694	0.890204
ENSG00000112365	ZBTB24	6	109783797	109804440	-2.15014	1.4527	-1.4801	0.138847	0.857462	0.890204
ENSG00000213416	KRTAP4-12	17	39279343	39280419	4.58463	3.098	1.47987	0.138909	0.85727	0.890204
ENSG00000164400	CSF2	5	131409483	131411859	-7.60512	5.13955	-1.47973	0.138946	0.857152	0.890204
ENSG00000143630	HCN3	1	155247374	155259639	77.4034	52.3269	1.47923	0.139079	0.856737	0.890283
ENSG00000118961	C2orf43	2	20883788	21022882	-0.514573	0.347901	-1.47908	0.139119	0.856613	0.890283
ENSG00000106701	FSD1L	9	108210077	108314714	-5.06109	3.42282	-1.47863	0.139238	0.856241	0.890532
ENSG00000173662	TAS1R1	1	6615241	6639817	244.806	165.596	1.47833	0.139319	0.855991	0.890533
ENSG00000143184	XCL1	1	168545711	168551315	-3.39894	2.30035	-1.47757	0.139522	0.855358	0.890945
ENSG00000181562	EDDM3A	14	21214051	21216539	-0.989876	0.670098	-1.47721	0.139619	0.855054	0.890945
ENSG00000110013	SIAE	11	124503009	124565603	-3.32149	2.24852	-1.47719	0.139624	0.85504	0.890945
ENSG00000102879	CORO1A	16	30194148	30200397	0.0159923	0.0108321	1.47637	0.139843	0.854358	0.891166
ENSG00000213085	CCDC19	1	159842154	159869953	-4.36822	2.95902	-1.47624	0.13988	0.854245	0.891166
ENSG00000102710	SUPT20H	13	37583449	37633850	0.0671958	0.0455298	1.47586	0.139981	0.853931	0.891166
ENSG00000147437	GNRH1	8	25276776	25282170	-2.97638	2.017	-1.47565	0.140038	0.853755	0.891166
ENSG00000165480	SKA3	13	21727734	21750741	6.08013	4.12053	1.47557	0.14006	0.853686	0.891166
ENSG00000175215	CTDSP2	12	58213710	58240522	-0.839243	0.568927	-1.47513	0.140177	0.853325	0.891397
ENSG00000120055	C10orf95	10	104209594	104211300	-9.08934	6.16394	-1.4746	0.140321	0.852878	0.891711
ENSG00000144455	SUMF1	3	3742498	4508965	-0.107561	0.0729544	-1.47435	0.140386	0.852675	0.891711
ENSG00000103326	CAPN15	16	577717	604636	1.28185	0.870221	1.47301	0.140747	0.851559	0.892026
ENSG00000074276	CDHR2	5	175969512	176022975	3.27352	2.22323	1.47241	0.140909	0.85106	0.892026
ENSG00000100372	SLC25A17	22	41165634	41215403	3.37227	2.29047	1.4723	0.14094	0.850966	0.892026
ENSG00000270408	JAG1	20	10625847	10627014	26.1946	17.7928	1.4722	0.140968	0.850881	0.892026
ENSG00000101384	JAG1	20	10618332	10654694	26.1946	17.7928	1.4722	0.140968	0.850881	0.892026
ENSG00000136250	AOAH	7	36552456	36764154	-0.0106087	0.00720652	-1.4721	0.140993	0.850802	0.892026
ENSG00000163964	PIGX	3	196366646	196462878	-0.223973	0.152147	-1.47208	0.140998	0.850786	0.892026
ENSG00000138744	NAAA	4	76831809	76862204	-0.020206	0.0137305	-1.47161	0.141126	0.850393	0.892324
ENSG00000177889	UBE2N	12	93799449	93836038	-2.96712	2.01674	-1.47125	0.141225	0.85009	0.892439
ENSG00000114023	FAM162A	3	122103023	122131181	1.09664	0.745948	1.47013	0.141527	0.84916	0.892597
ENSG00000143479	DYRK3	1	206808881	206857764	-2.19733	1.49503	-1.46975	0.141629	0.848848	0.892597
ENSG00000169972	PUSL1	1	1243947	1247057	-6.14685	4.18267	-1.4696	0.14167	0.848723	0.892597
ENSG00000164344	KLKB1	4	187130133	187179625	1.61018	1.09578	1.46943	0.141715	0.848584	0.892597
ENSG00000127870	RNF6	13	26706253	26796791	-1.77927	1.21101	-1.46925	0.141764	0.848434	0.892597
ENSG00000081985	IL12RB2	1	67773047	67862583	2.10521	1.4331	1.46899	0.141836	0.848215	0.892597
ENSG00000135363	LMO2	11	33880122	33913836	-1.23938	0.843862	-1.4687	0.141913	0.847977	0.892597
ENSG00000145592	RPL37	5	40825364	40835437	-0.498492	0.339479	-1.4684	0.141995	0.847728	0.892597
ENSG00000110315	RNF141	11	10533225	10562777	-0.350612	0.238794	-1.46826	0.142034	0.847607	0.892597
ENSG00000109736	MFSD10	4	2932288	2936586	0.451942	0.307842	1.4681	0.142078	0.847473	0.892597
ENSG00000269190	FBXO17	19	39432044	39466550	22.7301	15.4909	1.46732	0.142289	0.84683	0.892597
ENSG00000154319	FAM167A	8	11278972	11332224	1.3981	0.952958	1.46712	0.142344	0.846662	0.892597
ENSG00000109458	GAB1	4	144257915	144395721	-4.15568	2.83256	-1.46711	0.142345	0.846657	0.892597
ENSG00000196284	SUPT3H	6	44777054	45345690	-1.21706	0.829626	-1.467	0.142375	0.846566	0.892597
ENSG00000185386	MAPK11	22	50702142	50709196	-3.04101	2.07536	-1.46529	0.142841	0.845146	0.893393
ENSG00000072736	NFATC3	16	68118654	68263162	-0.370791	0.25309	-1.46505	0.142906	0.844949	0.893393
ENSG00000133597	ADCK2	7	140372953	140396061	-1.41632	0.966943	-1.46474	0.142993	0.844685	0.893393
ENSG00000104884	ERCC2	19	45853095	45874176	-3.11289	2.12544	-1.46459	0.143033	0.844563	0.893393
ENSG00000154310	TNIK	3	170779128	171178197	164.047	112.045	1.46411	0.143163	0.84417	0.893393
ENSG00000099204	ABLIM1	10	116190872	116444762	-3.34368	2.28378	-1.4641	0.143168	0.844156	0.893393
ENSG00000162757	C1orf74	1	209955661	209957904	9.55737	6.5284	1.46397	0.143203	0.844048	0.893393
ENSG00000189043	NDUFA4	7	10971578	10979883	-0.20632	0.140968	-1.46359	0.143305	0.843739	0.893393
ENSG00000167720	SRR	17	2206677	2228554	0.576143	0.393651	1.46359	0.143306	0.843735	0.893393
ENSG00000156885	COX6A2	16	31439052	31439967	0.071995	0.0491907	1.46359	0.143307	0.843734	0.893393
ENSG00000104936	DMPK	19	46272975	46285810	-1.67826	1.1473	-1.46279	0.143524	0.843075	0.894248
ENSG00000005469	CROT	7	86974997	87029111	3.14228	2.14889	1.46228	0.143664	0.842651	0.894619
ENSG00000170915	PAQR8	6	52226219	52272575	-1.28757	0.880846	-1.46174	0.143813	0.842202	0.895041
ENSG00000164104	HMGB2	4	174252846	174256276	0.0223441	0.0152913	1.46123	0.143952	0.841781	0.895068
ENSG00000184992	BRI3BP	12	125478246	125515777	-1.49049	1.02009	-1.46114	0.143978	0.841703	0.895068
ENSG00000170873	MTSS1	8	125563031	125740730	-0.525199	0.359988	-1.45894	0.144583	0.839884	0.897203
ENSG00000119616	FCF1	14	75179847	75203394	2.3011	1.57754	1.45866	0.144659	0.839655	0.897203
ENSG00000101350	KIF3B	20	30865467	30922814	-33.9465	23.273	-1.45862	0.144668	0.839626	0.897203
ENSG00000076351	SLC46A1	17	26721661	26734215	6.26261	4.29478	1.45819	0.144787	0.839269	0.897203
ENSG00000136986	DERL1	8	124025404	124054663	0.981136	0.672874	1.45813	0.144806	0.839214	0.897203
ENSG00000100395	L3MBTL2	22	41601209	41627275	-0.460439	0.315817	-1.45793	0.14486	0.839051	0.897203
ENSG00000152413	HOMER1	5	78668459	78810040	-30.4134	20.8621	-1.45783	0.144887	0.838969	0.897203
ENSG00000121060	TRIM25	17	54965270	54991399	-0.0335456	0.0230219	-1.45712	0.145084	0.83838	0.897525
ENSG00000121807	CCR2	3	46395225	46402419	0.0138344	0.00949478	1.45706	0.145101	0.838329	0.897525
ENSG00000057608	GDI2	10	5807186	5884095	-0.0307595	0.0211267	-1.45595	0.145405	0.837419	0.898299
ENSG00000265817	FSBP	8	95390605	95449180	-8.61581	5.91821	-1.45581	0.145445	0.837303	0.898299
ENSG00000109118	PHF12	17	27232268	27278789	-0.436172	0.299626	-1.45572	0.145469	0.83723	0.898299
ENSG00000129250	KIF1C	17	4901243	4931696	-2.09663	1.44058	-1.45541	0.145556	0.836969	0.89834
ENSG00000166130	IKBIP	12	99007183	99038891	-0.528138	0.363151	-1.45432	0.145858	0.83607	0.8995
ENSG00000107745	MICU1	10	74127098	74385899	-0.41873	0.287978	-1.45403	0.145937	0.835835	0.8995
ENSG00000185880	TRIM69	15	45021186	45060027	0.725536	0.499072	1.45377	0.14601	0.835618	0.8995
ENSG00000108384	RAD51C	17	56769934	56811703	-0.248267	0.170819	-1.45339	0.146116	0.835303	0.8995
ENSG00000100711	ZFYVE21	14	104182067	104200005	4.667	3.21219	1.45291	0.14625	0.834904	0.8995
ENSG00000143363	PRUNE	1	150980896	151008189	0.949074	0.653418	1.45248	0.146369	0.834551	0.8995
ENSG00000078967	UBE2D4	7	43966037	43995735	-7.86579	5.416	-1.45232	0.146412	0.834424	0.8995
ENSG00000250091	DNAH10OS	12	124410971	124419531	38.9792	26.8399	1.45229	0.146422	0.834394	0.8995
ENSG00000066279	ASPM	1	197053258	197115824	-8.65155	5.95842	-1.45199	0.146505	0.834147	0.8995
ENSG00000011422	PLAUR	19	44150247	44174699	0.0098684	0.00679762	1.45175	0.146572	0.833947	0.8995
ENSG00000114988	LMAN2L	2	97371666	97405801	0.702358	0.483914	1.45141	0.146665	0.833672	0.8995
ENSG00000182544	MFSD5	12	53645035	53648189	0.2275	0.156829	1.45062	0.146885	0.833022	0.8995
ENSG00000178789	CD300LB	17	72517313	72527613	0.0392201	0.0270372	1.4506	0.146892	0.833002	0.8995
ENSG00000113905	HRG	3	186378005	186396029	-0.0789113	0.0544109	-1.45028	0.146979	0.832744	0.8995
ENSG00000198142	SOWAHC	2	110371911	110376563	26.4304	18.2326	1.44963	0.147163	0.832202	0.8995
ENSG00000184985	SORCS2	4	7194265	7744554	-6.30038	4.3463	-1.4496	0.147171	0.832177	0.8995
ENSG00000135083	CCNJL	5	159678659	159772403	-0.0414288	0.0285804	-1.44955	0.147183	0.832143	0.8995
ENSG00000011105	TSPAN9	12	3186521	3395730	0.76542	0.528495	1.4483	0.147533	0.831111	0.8995
ENSG00000111644	ACRBP	12	6747241	6756626	0.900728	0.622081	1.44793	0.147638	0.830803	0.8995
ENSG00000090020	SLC9A1	1	27425306	27493472	-0.26761	0.184831	-1.44786	0.147655	0.830752	0.8995
ENSG00000196358	NTNG2	9	135037334	135119921	0.0302351	0.0208834	1.44781	0.147671	0.830704	0.8995
ENSG00000103051	COG4	16	70514471	70557468	-0.111161	0.0767829	-1.44773	0.147692	0.830643	0.8995
ENSG00000185697	MYBL1	8	67474410	67526482	12.2478	8.46276	1.44726	0.147823	0.830257	0.8995
ENSG00000108010	GLRX3	10	131934663	131982785	-1.3203	0.912344	-1.44715	0.147856	0.830161	0.8995
ENSG00000090621	PABPC4	1	40026488	40042462	0.412481	0.28507	1.44695	0.147912	0.829996	0.8995
ENSG00000008405	CRY1	12	107385142	107487607	-2.58244	1.78519	-1.44659	0.148011	0.829705	0.8995
ENSG00000103266	STUB1	16	730224	732870	-0.996523	0.689159	-1.446	0.148178	0.829217	0.8995
ENSG00000015676	NUDCD3	7	44418720	44530479	-0.350722	0.242631	-1.4455	0.148318	0.828807	0.8995
ENSG00000096872	IFT74	9	26947037	27062928	-4.35113	3.01041	-1.44536	0.148356	0.828695	0.8995
ENSG00000111642	CHD4	12	6679249	6716642	1.27156	0.879816	1.44526	0.148385	0.82861	0.8995
ENSG00000167100	SAMD14	17	48187404	48207246	0.862428	0.596898	1.44485	0.1485	0.828274	0.8995
ENSG00000176658	MYO1D	17	30819540	31204195	8.52983	5.90375	1.44482	0.148509	0.828246	0.8995
ENSG00000212719	C17orf51	17	21428051	21477722	4.18143	2.89437	1.44468	0.148549	0.828131	0.8995
ENSG00000109452	INPP4B	4	142944313	143768585	-13.441	9.30579	-1.44437	0.148636	0.827876	0.8995
ENSG00000180900	SCRIB	8	144873090	144897549	2.24012	1.55109	1.44423	0.148675	0.827761	0.8995
ENSG00000174173	TRMT10C	3	101280706	101285290	-89.7049	62.1173	-1.44412	0.148705	0.827674	0.8995
ENSG00000185453	C19orf68	19	48673949	48700877	9.04872	6.26827	1.44357	0.148859	0.827226	0.8995
ENSG00000169570	DTWD2	5	118173017	118324240	4.96065	3.43754	1.44308	0.148997	0.826822	0.8995
ENSG00000075461	CACNG4	17	64961026	65029514	-1046.71	725.388	-1.44297	0.149029	0.826729	0.8995
ENSG00000176153	GPX2	14	65405870	65409531	0.015338	0.0106296	1.44296	0.149032	0.82672	0.8995
ENSG00000186047	DLEU7	13	51285144	51418075	-8.8722	6.15163	-1.44225	0.149231	0.826141	0.8995
ENSG00000167525	PROCA1	17	27030215	27038872	3.76462	2.61123	1.44171	0.149385	0.825692	0.8995
ENSG00000088833	NSFL1C	20	1422807	1454487	0.0229701	0.0159329	1.44168	0.149393	0.82567	0.8995
ENSG00000122643	NT5C3A	7	33053742	33102409	0.36358	0.252289	1.44113	0.149549	0.825217	0.8995
ENSG00000196357	ZNF565	19	36673188	36737159	3.98478	2.76569	1.44079	0.149644	0.824941	0.8995
ENSG00000088543	C3orf18	3	50595462	50608458	5.65256	3.92379	1.44059	0.149702	0.824774	0.8995
ENSG00000109501	WFS1	4	6271576	6304992	-150.993	104.85	-1.44008	0.149844	0.82436	0.8995
ENSG00000179593	ALOX15B	17	7942335	7952452	4.08855	2.83963	1.43982	0.149919	0.824143	0.8995
ENSG00000213402	PTPRCAP	11	67202981	67205538	-0.0303383	0.0210747	-1.43956	0.149992	0.823932	0.8995
ENSG00000051382	PIK3CB	3	138372860	138553780	-2.24123	1.55713	-1.43933	0.150057	0.823744	0.8995
ENSG00000232112	TMA7	3	48481667	48485616	-0.128658	0.0893952	-1.43921	0.150092	0.823642	0.8995
ENSG00000135249	RINT1	7	105172532	105208124	-3.68327	2.55972	-1.43893	0.150169	0.82342	0.8995
ENSG00000160208	RRP1B	21	45079429	45115958	0.445419	0.309559	1.43888	0.150183	0.823378	0.8995
ENSG00000135917	SLC19A3	2	228549926	228582728	-4.34791	3.02179	-1.43885	0.150192	0.823354	0.8995
ENSG00000155530	LRGUK	7	133812052	133949343	3.03811	2.11188	1.43859	0.150268	0.823134	0.8995
ENSG00000130175	PRKCSH	19	11546109	11561783	-119.997	83.4397	-1.43812	0.150399	0.822756	0.8995
ENSG00000115825	PRKD3	2	37477645	37551951	0.530184	0.36868	1.43806	0.150417	0.822703	0.8995
ENSG00000158865	SLC5A11	16	24857162	24922949	-9.19695	6.3983	-1.43741	0.150603	0.822167	0.8995
ENSG00000141503	MINK1	17	4736683	4801356	1.4747	1.02621	1.43704	0.150707	0.821867	0.8995
ENSG00000165714	LOH12CR1	12	12510013	12619840	-0.706843	0.491982	-1.43673	0.150796	0.82161	0.8995
ENSG00000134419	RPS15A	16	18792617	18801705	-0.0927778	0.0645813	-1.43661	0.15083	0.821512	0.8995
ENSG00000189007	ADAT2	6	143743969	143771810	1.0265	0.714542	1.43659	0.150835	0.821498	0.8995
ENSG00000198453	ZNF568	19	37407231	37489602	-29.4226	20.4823	-1.43649	0.150863	0.821417	0.8995
ENSG00000118058	KMT2A	11	118307205	118397539	2.13984	1.49003	1.43611	0.150972	0.821104	0.8995
ENSG00000162585	C1orf86	1	2115903	2144159	-1.09026	0.759535	-1.43543	0.151163	0.820553	0.8995
ENSG00000185864	NPIPB4	16	21845890	21892148	3.82785	2.66713	1.4352	0.151231	0.820358	0.8995
ENSG00000103995	CEP152	15	49005125	49103343	-2.07135	1.44351	-1.43494	0.151304	0.820148	0.8995
ENSG00000106853	PTGR1	9	114312002	114362135	0.113245	0.0789227	1.43489	0.151319	0.820105	0.8995
ENSG00000101057	MYBL2	20	42295754	42345136	0.0161649	0.011266	1.43483	0.151334	0.820063	0.8995
ENSG00000121848	RNF115	1	145611036	145696218	1.36009	0.9483	1.43425	0.151502	0.819581	0.899715
ENSG00000104450	SPAG1	8	101170134	101271506	0.640419	0.446553	1.43414	0.151533	0.819494	0.899715
ENSG00000109819	PPARGC1A	4	23756664	23905712	10.376	7.23871	1.43341	0.151742	0.818896	0.900398
ENSG00000167207	NOD2	16	50727514	50766988	0.0116951	0.0081603	1.43317	0.15181	0.8187	0.900398
ENSG00000070047	PHRF1	11	576486	612222	-2.8415	1.98402	-1.43219	0.152088	0.817904	0.901257
ENSG00000129195	FAM64A	17	6347735	6354789	-0.343779	0.240065	-1.43202	0.152137	0.817765	0.901257
ENSG00000163820	FYCO1	3	45959396	46037316	-1.03364	0.722141	-1.43135	0.152329	0.817218	0.901257
ENSG00000108296	CWC25	17	36956687	36981734	-0.140097	0.0978789	-1.43133	0.152335	0.817199	0.901257
ENSG00000183255	PTTG1IP	21	46269500	46293752	-0.0201478	0.0140778	-1.43117	0.15238	0.817072	0.901257
ENSG00000127334	DYRK2	12	68042118	68059186	-1.42079	0.992902	-1.43095	0.152446	0.816884	0.901257
ENSG00000105677	TMEM147	19	36036497	36038428	-1.92869	1.34816	-1.43061	0.152542	0.816611	0.901257
ENSG00000111596	CNOT2	12	70636774	70748773	1.11734	0.781139	1.43039	0.152604	0.816434	0.901257
ENSG00000048471	SNX29	16	12070594	12668146	-0.933661	0.653568	-1.42856	0.153131	0.814938	0.902583
ENSG00000197110	IFNL3	19	39734246	39735646	10.1124	7.07975	1.42836	0.153189	0.814773	0.902583
ENSG00000214967	NPIPA7	16	16472912	16487811	4.00595	2.8049	1.4282	0.153235	0.814642	0.902583
ENSG00000183889	NPIPA7	16	16411301	16444447	4.00595	2.8049	1.4282	0.153235	0.814642	0.902583
ENSG00000233024	NPIPA7	16	18451943	18473188	4.00595	2.8049	1.4282	0.153235	0.814642	0.902583
ENSG00000136925	TSTD2	9	100362362	100395962	5.93099	4.15425	1.42769	0.153381	0.814229	0.902623
ENSG00000188428	BLOC1S5	6	8013800	8064647	7.94191	5.56367	1.42746	0.153447	0.81404	0.902623
ENSG00000119638	NEK9	14	75548822	75594047	-0.930329	0.651798	-1.42733	0.153486	0.813932	0.902623
ENSG00000169684	CHRNA5	15	78857862	78887611	-5.8188	4.07752	-1.42704	0.153568	0.813701	0.902626
ENSG00000104213	PDGFRL	8	17433942	17501580	-340.964	239.063	-1.42625	0.153796	0.813056	0.902955
ENSG00000143466	IKBKE	1	206643791	206670223	0.131955	0.0925389	1.42594	0.153887	0.812798	0.902955
ENSG00000135537	LACE1	6	108616098	108847999	-40.5365	28.4344	-1.42562	0.153979	0.812537	0.902955
ENSG00000134463	ECHDC3	10	11784365	11806069	-0.0324329	0.0227614	-1.42491	0.154184	0.811962	0.902955
ENSG00000146670	CDCA5	11	64833772	64851636	-4.86297	3.41315	-1.42477	0.154222	0.811853	0.902955
ENSG00000178104	PDE4DIP	1	144836157	145076186	-131.047	91.996	-1.42449	0.154305	0.811619	0.902955
ENSG00000215784	FAM72D	1	143896452	143913143	-27.1332	19.0477	-1.42449	0.154305	0.811619	0.902955
ENSG00000162927	PUS10	2	61167357	61245394	0.950323	0.667207	1.42433	0.154351	0.811492	0.902955
ENSG00000161692	DBF4B	17	42785976	42829632	0.287244	0.201675	1.42429	0.154362	0.811459	0.902955
ENSG00000179954	SSC5D	19	55999771	56030465	20.6234	14.4859	1.42369	0.154537	0.810969	0.902955
ENSG00000180773	SLC36A4	11	92877341	92931130	-3.05424	2.14556	-1.42351	0.154587	0.810826	0.902955
ENSG00000135164	DMTF1	7	86781677	86825653	2.44549	1.71802	1.42344	0.154609	0.810764	0.902955
ENSG00000131873	CHSY1	15	101715928	101792137	0.88027	0.618519	1.42319	0.154681	0.810564	0.902955
ENSG00000136352	NKX2-1	14	36985602	36990354	-14.7685	10.3817	-1.42256	0.154864	0.810049	0.90355
ENSG00000189182	KRT77	12	53083410	53097247	13.2572	9.3244	1.42177	0.155093	0.809409	0.904409
ENSG00000112159	MDN1	6	90352218	90529442	3.88743	2.73493	1.4214	0.155201	0.809105	0.904566
ENSG00000172794	RAB37	17	72666717	72743474	-0.0435114	0.0306419	-1.42	0.155609	0.807966	0.906465
ENSG00000214402	LCNL1	9	139876356	139880862	-11.7829	8.30242	-1.41921	0.155837	0.80733	0.906905
ENSG00000187145	MRPS21	1	150266289	150281414	0.274455	0.193422	1.41894	0.155916	0.807109	0.906905
ENSG00000137478	FCHSD2	11	72547790	72853306	15.3794	10.8399	1.41877	0.155965	0.806972	0.906905
ENSG00000121691	CAT	11	34460472	34493609	0.00236828	0.00166943	1.41862	0.156011	0.806845	0.906905
ENSG00000129235	TXNDC17	17	6544078	6547861	1.36999	0.966365	1.41767	0.156287	0.806076	0.907518
ENSG00000056558	TRAF1	9	123664671	123691451	-1.22721	0.865867	-1.41732	0.15639	0.805792	0.907518
ENSG00000121966	CXCR4	2	136871919	136875735	-0.0025055	0.00176803	-1.41714	0.156443	0.805643	0.907518
ENSG00000111906	HDDC2	6	125541108	125623282	-0.162422	0.114623	-1.41701	0.156479	0.805543	0.907518
ENSG00000113716	HMGXB3	5	149379884	149432386	-0.470339	0.332019	-1.41661	0.156598	0.805213	0.907518
ENSG00000066926	FECH	18	55215515	55254004	-0.142524	0.100611	-1.41658	0.156607	0.80519	0.907518
ENSG00000087253	LPCAT2	16	55542910	55620582	-0.146979	0.103819	-1.41573	0.156855	0.804502	0.908081
ENSG00000010379	SLC6A13	12	329789	372039	-34.1978	24.1638	-1.41525	0.156995	0.804113	0.908081
ENSG00000155926	SLA	8	134048973	134115298	0.00328272	0.00231953	1.41525	0.156996	0.804112	0.908081
ENSG00000184860	SDR42E1	16	82031221	82045093	-40.6022	28.6953	-1.41494	0.157086	0.803863	0.908081
ENSG00000113595	TRIM23	5	64885507	64921802	1.63604	1.15649	1.41466	0.157167	0.803637	0.908081
ENSG00000241978	AKAP2	9	112542769	112934792	2.07385	1.46613	1.4145	0.157214	0.803508	0.908081
ENSG00000172426	RSPH9	6	43612783	43640336	13658.2	9661.3	1.4137	0.15745	0.802857	0.908081
ENSG00000104626	ERI1	8	8859657	8974256	-0.162766	0.115136	-1.41368	0.157456	0.80284	0.908081
ENSG00000122965	RBM19	12	114254543	114404176	-0.578978	0.40963	-1.41342	0.157533	0.802629	0.908081
ENSG00000163235	TGFA	2	70674412	70781325	0.914085	0.646879	1.41307	0.157635	0.802348	0.908081
ENSG00000100299	ARSA	22	51061182	51066607	-0.0145192	0.0102754	-1.41301	0.157653	0.802299	0.908081
ENSG00000085117	CD82	11	44585977	44641913	-0.0255439	0.0180808	-1.41276	0.157725	0.802099	0.908081
ENSG00000128272	ATF4	22	39915700	39918691	0.027615	0.0195488	1.41262	0.157767	0.801984	0.908081
ENSG00000108424	KPNB1	17	45726842	45762871	-0.539198	0.38199	-1.41155	0.158083	0.801115	0.909153
ENSG00000135776	ABCB10	1	229652329	229694442	-1.43503	1.01672	-1.41143	0.158117	0.80102	0.909153
ENSG00000151552	QDPR	4	17461884	17513857	1.37887	0.977329	1.41085	0.158288	0.800551	0.909153
ENSG00000198612	COPS8	2	237993955	238009109	-7.06205	5.0073	-1.41035	0.158436	0.800146	0.909153
ENSG00000057252	SOAT1	1	179262925	179327815	0.302414	0.214449	1.41019	0.158484	0.800015	0.909153
ENSG00000145248	SLC10A4	4	48485360	48491213	3.85641	2.73565	1.40969	0.158632	0.799609	0.909153
ENSG00000162290	DCP1A	3	53317447	53381654	-3.18184	2.25754	-1.40943	0.158708	0.7994	0.909153
ENSG00000173039	RELA	11	65421067	65430565	-0.507854	0.360369	-1.40926	0.158758	0.799264	0.909153
ENSG00000150961	SEC24D	4	119643978	119759838	-5.4997	3.90354	-1.4089	0.158865	0.798973	0.909153
ENSG00000176396	EID2	19	40028890	40030870	-5.58999	3.96795	-1.40878	0.158899	0.798879	0.909153
ENSG00000184678	HIST2H2BE	1	149856010	149858232	-0.588782	0.41803	-1.40847	0.158992	0.798624	0.909153
ENSG00000119333	WDR34	9	131395940	131419066	0.321105	0.228032	1.40816	0.159085	0.798371	0.909153
ENSG00000051825	MPHOSPH9	12	123636867	123728561	0.93677	0.665425	1.40778	0.159197	0.798064	0.909153
ENSG00000185133	INPP5J	22	31518717	31530682	-4.51618	3.20831	-1.40765	0.159235	0.797961	0.909153
ENSG00000196110	ZNF699	19	9404951	9420514	-28.7578	20.4302	-1.40761	0.159245	0.797933	0.909153
ENSG00000155719	OTOA	16	21689835	21772050	10.8789	7.72894	1.40755	0.159263	0.797884	0.909153
ENSG00000167114	SLC27A4	9	131102925	131123749	2.52658	1.79537	1.40727	0.159347	0.797657	0.909161
ENSG00000111348	ARHGDIB	12	15094951	15114662	-0.0091581	0.00650911	-1.40696	0.15944	0.797404	0.909223
ENSG00000242114	MTFP1	22	30821518	30825045	0.150236	0.106834	1.40626	0.159647	0.79684	0.909704
ENSG00000163352	LENEP	1	154966062	154966791	-24.2855	17.2723	-1.40604	0.159713	0.796661	0.909704
ENSG00000135387	CAPRIN1	11	34073230	34122703	-6.5724	4.67955	-1.40449	0.160172	0.795415	0.909704
ENSG00000197818	SLC9A8	20	48429250	48508779	0.033779	0.0240595	1.40397	0.160326	0.794995	0.909704
ENSG00000100784	RPS6KA5	14	91336799	91526980	-6.97484	4.96804	-1.40394	0.160336	0.794969	0.909704
ENSG00000083844	ZNF264	19	57702868	57724724	2.57129	1.83163	1.40382	0.160372	0.794872	0.909704
ENSG00000116266	STXBP3	1	109289296	109352148	-9.46933	6.74686	-1.40352	0.160463	0.794626	0.909704
ENSG00000180228	PRKRA	2	179296141	179316239	2.44437	1.74165	1.40348	0.160472	0.7946	0.909704
ENSG00000180871	CXCR2	2	218990012	219001976	-0.0014718	0.00104898	-1.40308	0.160594	0.79427	0.909704
ENSG00000177885	GRB2	17	73314157	73401790	-0.807915	0.575825	-1.40306	0.1606	0.794254	0.909704
ENSG00000128563	PRKRIP1	7	102004319	102067123	0.321746	0.229346	1.40289	0.16065	0.794119	0.909704
ENSG00000065989	PDE4A	19	10527449	10580305	-0.29744	0.212046	-1.40271	0.160702	0.793978	0.909704
ENSG00000167103	PIP5KL1	9	130683158	130693076	2.91451	2.07815	1.40246	0.160779	0.793772	0.909704
ENSG00000100068	LRP5L	22	25747385	25801344	0.432819	0.308665	1.40223	0.160847	0.793587	0.909704
ENSG00000163631	ALB	4	74262831	74287129	0.0019529	0.00139336	1.40158	0.161042	0.793061	0.909704
ENSG00000163157	TMOD4	1	151142462	151148760	0.556691	0.397226	1.40145	0.16108	0.792958	0.909704
ENSG00000152672	CLEC4F	2	71035775	71047732	-0.0877815	0.062641	-1.40134	0.161111	0.792874	0.909704
ENSG00000175946	KLHL38	8	124657767	124665190	0.653728	0.466588	1.40108	0.161189	0.792663	0.909704
ENSG00000196411	EPHB4	7	100400187	100425121	0.467932	0.334094	1.4006	0.161333	0.792276	0.909704
ENSG00000196296	ATP2A1	16	28889726	28915830	0.042811	0.0305698	1.40044	0.161383	0.792143	0.909704
ENSG00000135473	PAN2	12	56710007	56727837	10.87	7.76228	1.40036	0.161407	0.792078	0.909704
ENSG00000197111	PCBP2	12	53835525	53874946	0.0776793	0.0554777	1.40019	0.161457	0.791944	0.909704
ENSG00000173991	TCAP	17	37820440	37822808	0.0557372	0.0398268	1.39949	0.161666	0.791382	0.909704
ENSG00000120738	EGR1	5	137801179	137805004	-0.552663	0.394917	-1.39944	0.161681	0.791341	0.909704
ENSG00000119599	DCAF4	14	73393040	73426411	0.578546	0.413635	1.39869	0.161907	0.790736	0.909704
ENSG00000048462	TNFRSF17	16	12058964	12061925	0.268889	0.192264	1.39854	0.161951	0.790617	0.909704
ENSG00000138092	CENPO	2	25016005	25045245	0.240743	0.172175	1.39824	0.16204	0.790377	0.909704
ENSG00000134824	FADS2	11	61560452	61634826	0.98317	0.703256	1.39803	0.162105	0.790203	0.909704
ENSG00000119689	DLST	14	75348594	75370448	-0.259734	0.185788	-1.39802	0.162107	0.790197	0.909704
ENSG00000205352	PRR13	12	53835389	53840429	0.0109796	0.00785392	1.39798	0.16212	0.790165	0.909704
ENSG00000044459	CNTLN	9	17134980	17503921	2.09179	1.49652	1.39777	0.162181	0.79	0.909704
ENSG00000110719	TCIRG1	11	67806483	67818362	0.00498994	0.00357229	1.39684	0.16246	0.789252	0.909704
ENSG00000196455	PIK3R4	3	130397779	130465673	-4.39858	3.14903	-1.39681	0.162472	0.789221	0.909704
ENSG00000137509	PRCP	11	82534544	82681626	-0.118124	0.0845721	-1.39673	0.162495	0.78916	0.909704
ENSG00000123975	CKS2	9	91926113	91931618	-0.0584686	0.0418691	-1.39646	0.162576	0.788944	0.909704
ENSG00000139908	TSSK4	14	24674903	24677568	16.8637	12.0774	1.3963	0.162624	0.788816	0.909704
ENSG00000153551	CMTM7	3	32433163	32524559	-0.198728	0.142349	-1.39607	0.162694	0.788628	0.909704
ENSG00000167981	ZNF597	16	3486104	3493542	1.81194	1.29815	1.39579	0.162778	0.788405	0.909704
ENSG00000144218	AFF3	2	100162323	100759201	17.2633	12.3682	1.39578	0.162781	0.788397	0.909704
ENSG00000180257	ZNF816	19	53430388	53466164	1.21472	0.87041	1.39557	0.162843	0.788231	0.909704
ENSG00000137200	CMTR1	6	37400995	37450603	-0.4751	0.340482	-1.39538	0.162902	0.788074	0.909704
ENSG00000155034	FBXL18	7	5470966	5553429	18.7611	13.4472	1.39517	0.162965	0.787906	0.909704
ENSG00000115596	WNT6	2	219724544	219738955	95.5935	68.542	1.39467	0.163115	0.787505	0.909809
ENSG00000170854	MINA	3	97660662	97691301	3.93844	2.82434	1.39446	0.163178	0.787338	0.909809
ENSG00000145781	COMMD10	5	115420688	115748459	0.351579	0.252156	1.39429	0.16323	0.787201	0.909809
ENSG00000130957	FBP2	9	97321002	97356075	0.0906612	0.0650562	1.39358	0.163443	0.786633	0.910511
ENSG00000065491	TBC1D22B	6	37225548	37300746	-0.594923	0.426978	-1.39333	0.16352	0.78643	0.910511
ENSG00000182472	CAPN12	19	39220827	39260544	-0.559116	0.401587	-1.39227	0.163842	0.785576	0.911256
ENSG00000143365	RORC	1	151778547	151804348	-11.9314	8.57396	-1.39159	0.164048	0.78503	0.911256
ENSG00000167182	SP2	17	45973516	46006323	0.965014	0.693598	1.39132	0.16413	0.784812	0.911256
ENSG00000143294	PRCC	1	156720402	156770607	-33.4377	24.0406	-1.39088	0.164261	0.784467	0.911256
ENSG00000005421	PON1	7	94926988	95025673	-152.643	109.747	-1.39086	0.164267	0.784451	0.911256
[truncated: 9,104 more rows]
