# Supplementary material for: Investigating the role of common cis-regulatory variants in modifying penetrance of putatively damaging, inherited variants in severe neurodevelopmental disorders
Source: Sci Rep. 2024 Apr 15;14:8708. doi: 10.1038/s41598-024-58894-y (PMC11018828; doi:10.1038/s41598-024-58894-y)
Supplement: Supplementary file 4 — Supplementary Table S1. [file 41598_2024_58894_MOESM4_ESM.xlsx]

## Sheet: Sheet1
Table S1. Number of individuals and SNPs remaining from a pilot batch of DDD individuals (N=1,152) genotyped on the GSA array and a larger second batch of individuals genotyped on the GSA array (N=8,698) after various quality control filters.
	Batch 1 (pilot)		Batch 2
QC step	Individuals	Variants	Individuals	Variants
Raw data	1152	692282	8698	692282
Remove indels and sex chromosomes	1152	678459	8698	678463
Remove palindromic SNPs	1152	666925	8698	667100
Remove duplicate variants	1152	661677	8698	661559
Remove multiallelic variants	1152	659464	8698	659928
Remove empty samples	1140	659464	8698	659928
Remove samples with extreme heterozygosity or missingness	1113	659464	8475	659928
Remove sample swaps and one of each twin pair	1112	659464	8460	659928
Remove SNPs with >5% missingness and HWE < 1e-6	1112	647651	8460	627801
Subset to overlapping SNPs between batches to merge	1112	616543	8460	616543
