# Supplementary material for: Investigating the role of common cis-regulatory variants in modifying penetrance of putatively damaging, inherited variants in severe neurodevelopmental disorders
Source: Sci Rep. 2024 Apr 15;14:8708. doi: 10.1038/s41598-024-58894-y (PMC11018828; doi:10.1038/s41598-024-58894-y)
Supplement: Supplementary file 5 — Supplementary Table S2. [file 41598_2024_58894_MOESM5_ESM.xlsx]

## Sheet: Sheet1
Table S2. Number of individuals and SNPs remaining after merging a pilot batch of DDD individuals (N=1,152) genotyped on the GSA array and a larger second batch of individuals genotyped on the GSA array (N=8,698) after various quality control filters.
QC step	Individuals	Variants
Merged DDD batches	9572	616543
Remove SNPs with differential missingness between batches	9572	616540
Remove SNPs with differential allele frequency between batches	9572	616501
Remove trios with > 200 Mendelian errors (0.03% error rate)	9534	616501
Remove SNPs with error in > 1% of trios	9534	616213
Remove MAF < 1%	9534	474927
Remove HWE < 1x10-6	9534	474926
