# Supplementary material for: Investigating the role of common cis-regulatory variants in modifying penetrance of putatively damaging, inherited variants in severe neurodevelopmental disorders
Source: Sci Rep. 2024 Apr 15;14:8708. doi: 10.1038/s41598-024-58894-y (PMC11018828; doi:10.1038/s41598-024-58894-y)
Supplement: Supplementary file 6 — Supplementary Table S3. [file 41598_2024_58894_MOESM6_ESM.xlsx]

## Sheet: Sheet1
Table S3. Positive predictive values for different classes of variants reported into DECIPHER from DDD probands. These were used to help decide which probands were potentially diagnosed versus undiagnosed (see Methods).
inheritance class	consequence class	# with pathogenicity annotation	PPV (proportion annotated P/LP)	PPV class
de novo constitutive	LoF	1332	0.9369	high
	functional	1749	0.7078	medium
	SV	348	0.7529	medium
	not protein altering	103	0.7087	medium
de novo mosaic	LoF	14	0.9286	high
	functional	42	0.4048	low
	SV	26	0.9231	high
	not protein altering	2	0	low
dominant inherited, LoF mechanism gene	LoF	169	0.6036	medium
	functional	1114	0.0557	low
	SV	249	0.2169	low
	not protein altering	20	0	low
dominant inherited, non-LoF mechanism gene	LoF	94	0.1489	low
	functional	694	0.0504	low
	SV	2	0.5	low
	not protein altering	35	0.0857	low
heterozygous, autosomal/X-linked dominant LoF-mechanism gene, singleton proband	LoF	374	0.6524	medium
	functional	2481	0.0343	low
	SV	204	0.25	low
	not protein altering	70	0.0429	low
heterozygous, autosomal/X-linked dominant non-LoF-mechanism gene, singleton proband	LoF	211	0.1469	low
	functional	1688	0.0498	low
	not protein altering	74	0	low
chrX hemizygote, recessive, inherited	LoF	91	0.7363	medium
	functional	486	0.1379	low
	not protein altering	15	0.0667	low
chrX hemizygote, recessive, singleton proband	LoF	16	0.8125	medium
	functional	135	0.0444	low
	SV	3	0	low
	not protein altering	15	0.1333	low
recessive homozygote	LoF	125	0.816	medium
	functional	442	0.2285	low
	SV	11	0.9091	high
	not protein altering	26	0.3462	low
recessive homozygote, singleton proband	LoF	46	0.5435	medium
	functional	149	0.0872	low
	SV	3	0.6667	medium
	not protein altering	5	0	low
recessive compound heterozygote	LoF-LoF	55	0.9455	high
	LoF-Functional	164	0.5732	medium
	Functional-Functional	474	0.1076	low
	other	46	0.3913	low
