# Supplementary material for: Investigating the role of common cis-regulatory variants in modifying penetrance of putatively damaging, inherited variants in severe neurodevelopmental disorders
Source: Sci Rep. 2024 Apr 15;14:8708. doi: 10.1038/s41598-024-58894-y (PMC11018828; doi:10.1038/s41598-024-58894-y)
Supplement: Supplementary file 7 — Supplementary Table S4. [file 41598_2024_58894_MOESM7_ESM.xlsx]

## Sheet: Sheet1
Table S4. Count of individuals and variants after various filtering steps to conduct PCA within European individuals genotyped on the GSA array, and count of individuals and variants after selection of samples from a homogeneous European population (inferred GBR ancestry).
QC step	Individuals	Variants
Filter MAF > 5%	9534	270939
Remove long range LD regions	9534	262912
Remove LD --indep-pairwise 50 5 0.2	9534	90563
Identify unrelated individuals to define PCA	5,940 used, 3,594 projected	90563
Homogeneous Europeans (GBR ancestry)	8879	90563
