# Supplementary material for: Investigating the role of common cis-regulatory variants in modifying penetrance of putatively damaging, inherited variants in severe neurodevelopmental disorders
Source: Sci Rep. 2024 Apr 15;14:8708. doi: 10.1038/s41598-024-58894-y (PMC11018828; doi:10.1038/s41598-024-58894-y)
Supplement: Supplementary file 8 — Supplementary Table S5. [file 41598_2024_58894_MOESM8_ESM.xlsx]

## Sheet: Sheet1
Table S5. Summary of variant-level (VQSLOD) and genotype-level (GP, DP, AB) quality control metrics applied to whole-exome sequence data from DDD.
Metric	SNVs	Indels
Variant quality score log-odds (VQSLOD)	≥ -2	≥ -2
Genotype quality (GQ)	≥ 20	≥ 25
Depth of coverage (DP)	≥ 7	≥ 10
Allele Balance (AB) for Indels p(AB) for SNVs	≥ 1e-3	≥ 0.3
