# Supplementary material for: Investigating the role of common cis-regulatory variants in modifying penetrance of putatively damaging, inherited variants in severe neurodevelopmental disorders
Source: Sci Rep. 2024 Apr 15;14:8708. doi: 10.1038/s41598-024-58894-y (PMC11018828; doi:10.1038/s41598-024-58894-y)
Supplement: Supplementary file 9 — Supplementary Table S6. [file 41598_2024_58894_MOESM9_ESM.xlsx]

## Sheet: Table_S6
Table S6. Power calculations for parent-child one-sided paired t-test.				Assuming effect size equal to the point estimate in Figure 2B							Assuming effect size equal to the upper tail of the 95% confidence interval in Figure 2B
Tissue	Variant Type	Gene Type	N unique pairs with variant of interest	Assumed effect size	Power at current N (p < 0.05)	Power at current N (p < 0.0042)	Necessary N for 80% power (p < 0.05)	Necessary N for 80% power (p < 0.0042)	Total trios necessary to collect for 80% power (p < 0.05)	Total trios necessary to collect for 80% power (p < 0.0042)	Assumed effect size	Power at current N (p < 0.05)	Power at current N (p < 0.0042)	Necessary N for 80% power (p < 0.05)	Necessary N for 80% power (p < 0.0042)	Total trios necessary to collect for 80% power (p < 0.05)	Total trios necessary to collect for 80% power (p < 0.0042)
blood	PTV + Missense	recessive DD	1437	-0.0095	0.13	0.02	32789	64124	38790	75860	0.02	0.42	0.12	4289	8389	5073.97	9924.36
brain	PTV + Missense	recessive DD	1488	-0.0011	0.08	0.01	140583	274928	160612	314098	0.006	0.52	0.18	3169	6198	3620.5	7081.05
blood	PTV + Missense	constrained	911	-0.0327	0.4	0.11	2924	5719	5456.42	10672.1	0.006	0.14	0.02	17231	33699	32154.4	62885.1
brain	PTV + Missense	constrained	967	-0.0334	0.44	0.12	2721	5323	4783.56	9357.91	0.004	0.12	0.02	26232	51302	46116.2	90189.7
blood	PTV + Missense	dominant DD	836	-0.0002	0.05	0	20354697	39806107	4.13911e+07	8.09454e+07	0.017	0.62	0.24	1369	2678	2783.85	5445.69
brain	PTV + Missense	dominant DD	912	0.003	0.1	0.01	45491	88964	84796.8	165832	0.017	0.75	0.37	1056	2066	1968.42	3851.1
blood	PTV	recessive DD	342	0.0014	0.05	0	8301487	16234578	4.12647e+07	8.06982e+07	0.147	0.63	0.25	543	1063	2699.12	5283.92
brain	PTV	recessive DD	368	0.0066	0.16	0.02	5392	10545	24908.7	48713.3	0.023	0.83	0.48	335	657	1547.55	3035.05
blood	PTV	constrained	626	-0.0329	0.36	0.09	2374	4644	6446.96	12611.5	0.01	0.17	0.03	8301	16234	22542.7	44085.9
brain	PTV	constrained	664	-0.0295	0.41	0.11	2042	3995	5228.01	10228.2	0.005	0.13	0.02	13988	27356	35812.7	70038
blood	PTV	dominant DD	64	-0.1062	0.31	0.07	293	575	7782.81	15273.4	0.046	0.2	0.03	626	1224	16628.1	32512.5
brain	PTV	dominant DD	67	-0.0283	0.09	0.01	5079	9933	128870	252031	0.137	0.5	0.16	149	292	3780.6	7408.96
